# Supplementary material for: Subaerial crust emergence hindered by phase-driven lower crust densification on early Earth
Source: Sci Adv. 2024 Sep 11;10(37):eadq1952. doi: 10.1126/sciadv.adq1952 (PMC11389787; doi:10.1126/sciadv.adq1952)
Supplement: Supplementary file 2 — Data S1 and S2 [file sciadv.adq1952_data_s1_and_s2.zip]

Archive with 2 entries (2 files):
- sciadv.adq1952_data_s1.xlsx
- sciadv.adq1952_data_s2.xlsx
