# Supplementary material for: Subaerial crust emergence hindered by phase-driven lower crust densification on early Earth
Source: Sci Adv. 2024 Sep 11;10(37):eadq1952. doi: 10.1126/sciadv.adq1952 (PMC11389787; doi:10.1126/sciadv.adq1952)
Supplement: Supplementary file 2 — Data S1 and S2 [file sciadv.adq1952_data_s1_and_s2.zip › sciadv.adq1952_data_s1.xlsx]

## Sheet: Sheet1
Computed densities (kg/m3)
T (°C)	P (GPa)	Depltetd peridotite	Fertile peridotite	Anhydrous komatiite	Water-saturated komatiite	Anhydrous Archean basalt	Water-saturated Archean basalt	Water-saturated Andean basalt
500	0	3252.22	3202.2	3183.78	3183.78	3073.99	3073.99	2996.85
500	0.0769328	3254.98	3205.51	3188.04	2965.29	3082.3	3021.7	2958.95
500	0.153856	3257.75	3208.97	3192.68	2960.66	3126.86	3040.01	2966.41
500	0.230778	3260.82	3212.81	3197.91	2959.24	3155.38	3054.2	2974.91
500	0.307701	3264.11	3217.06	3203.84	2959.21	3162.03	3071.87	2981.78
500	0.384624	3267.64	3221.84	3210.73	2958.81	3169.86	3078.62	2989.68
500	0.461547	3280.53	3311.13	3368.88	2958.58	3174.06	3087.16	2997.05
500	0.53847	3282.73	3313.43	3398.66	2961.09	3177.63	3093.84	3027.52
500	0.615393	3284.91	3315.72	3412.23	2964.33	3238.34	3101.62	3034.71
500	0.692315	3288.03	3324.88	3425.78	2967.6	3283.2	3105.15	3042.7
500	0.769238	3290.23	3327.19	3437.87	2970.87	3342.27	3108.78	3051.65
500	0.846161	3292.44	3329.49	3440.77	2974.03	3379.13	3113.52	3062.31
500	0.923084	3294.64	3331.78	3443.58	2977.13	3387.93	3119.29	3074.8
500	1.00001	3296.82	3334.05	3446.31	2980.2	3397.59	3125.25	3090.83
500	1.07693	3299	3336.29	3448.93	2983.28	3407.63	3131.43	3132.9
500	1.15385	3301.17	3338.57	3451.58	2986.34	3420.45	3147.85	3159.82
500	1.23078	3303.33	3340.81	3454.14	2989.39	3438.64	3181.4	3167.44
500	1.3077	3305.48	3353.01	3456.64	2999.25	3470.93	3208.41	3171.45
500	1.38462	3309.01	3372.94	3459.11	3006.8	3483.6	3229.78	3183.17
500	1.46154	3314.45	3375.46	3461.54	3013.03	3486.6	3259.13	3212.95
500	1.53847	3316.78	3377.75	3463.95	3018.49	3489.46	3269.93	3254.49
500	1.61539	3319.1	3380	3466.33	3023.66	3492.23	3280.02	3273.96
500	1.69231	3321.38	3382.25	3468.65	3028.59	3494.94	3276.27	3284.35
500	1.76923	3323.63	3384.44	3470.95	3033.52	3497.63	3282.82	3274.62
500	1.84616	3325.82	3386.63	3473.26	3041.45	3500.31	3286.41	3277.56
500	1.92308	3328	3388.79	3475.53	3049.69	3502.93	3288.66	3280.23
500	2	3330.16	3390.93	3477.78	3057.93	3505.54	3290.76	3282.83
500	2.07693	3332.3	3393.08	3480.02	3066.38	3508.15	3292.92	3287.39
500	2.15385	3334.43	3395.19	3482.18	3074.64	3510.74	3296.26	3291.22
500	2.23077	3336.54	3397.29	3484.44	3082.73	3513.13	3299.53	3293.72
500	2.30769	3338.64	3399.39	3486.63	3090.79	3515.42	3302.79	3296.21
500	2.38462	3340.72	3401.47	3488.81	3098.81	3517.72	3306.04	3298.74
500	2.46154	3342.8	3403.54	3490.97	3106.84	3520	3309.27	3301.26
500	2.53846	3344.86	3405.6	3493.12	3114.85	3522.25	3312.38	3303.8
500	2.61539	3346.91	3407.66	3495.26	3122.83	3524.51	3315.57	3306.39
500	2.69231	3348.96	3409.68	3497.38	3131.8	3526.75	3318.68	3309.03
500	2.76923	3350.99	3411.73	3499.5	3141.62	3549.42	3321.78	3311.68
500	2.84615	3353.02	3413.76	3501.61	3147.93	3551.42	3324.87	3314.39
500	2.92308	3355.03	3415.78	3503.7	3183.85	3553.32	3342.7	3317.11
500	3	3357.04	3417.79	3505.79	3189.96	3555.4	3364.12	3319.89
517.949	0	3250.29	3200.41	3182.3	3182.3	3073.18	3073.18	2997.74
517.949	0.0769328	3253.07	3203.72	3186.57	2975.46	3081.21	3013.68	2955.59
517.949	0.153856	3255.88	3207.18	3191.22	2967.93	3109.58	3038.15	2962.57
517.949	0.230778	3258.98	3211.01	3196.45	2965.3	3153.67	3049.84	2969.6
517.949	0.307701	3262.28	3215.23	3202.34	2964.41	3160.47	3062.11	2976.67
517.949	0.384624	3265.84	3219.98	3209.17	2964.52	3168.1	3076.87	2984.63
517.949	0.461547	3278.29	3308.96	3333	2965.27	3171.89	3084.17	2992.41
517.949	0.53847	3280.49	3311.26	3399.3	2966.1	3175.5	3091.29	3001.34
517.949	0.615393	3282.69	3313.55	3413.48	2966.53	3225.23	3097.95	3033.56
517.949	0.692315	3284.88	3315.84	3427.69	2967.4	3271.75	3102.95	3040.99
517.949	0.769238	3287.06	3318.12	3435.37	2970.12	3310.73	3106.54	3049.52
517.949	0.846161	3290.13	3327.16	3438.3	2973.5	3378.29	3110.13	3059.46
517.949	0.923084	3292.34	3329.46	3441.18	2976.7	3386.06	3115.7	3071.28
517.949	1.00001	3294.54	3331.75	3443.94	2979.86	3394.25	3121.45	3085.63
517.949	1.07693	3296.73	3334.03	3446.64	2983.01	3403.99	3127.39	3116.76
517.949	1.15385	3298.91	3336.29	3449.26	2986.16	3416.13	3137.47	3150.02
517.949	1.23078	3301.08	3338.55	3451.84	2989.29	3432.92	3170.92	3160.06
517.949	1.3077	3303.24	3356.97	3454.37	2997.64	3460.34	3202.28	3167.77
517.949	1.38462	3309.66	3370.8	3456.86	3007.41	3481.78	3231.47	3173.23
517.949	1.46154	3312.08	3373.14	3459.31	3014.85	3484.85	3258.08	3190.04
517.949	1.53847	3314.45	3375.46	3461.72	3021.14	3487.77	3282.27	3221.53
517.949	1.61539	3316.79	3377.74	3464.1	3026.82	3490.63	3301.09	3269.55
517.949	1.69231	3319.09	3379.98	3466.46	3034.15	3493.41	3310.83	3287.91
517.949	1.76923	3321.37	3382.2	3468.79	3042.57	3496.14	3320.27	3306.01
517.949	1.84616	3323.61	3384.4	3471.1	3050.81	3498.87	3307.31	3322.95
517.949	1.92308	3325.8	3386.59	3473.39	3058.95	3501.5	3304.87	3294.51
517.949	2	3327.98	3388.74	3475.65	3067.04	3504.15	3302.82	3289.58
517.949	2.07693	3330.14	3390.89	3477.9	3075.07	3506.53	3303.13	3292.76
517.949	2.15385	3332.28	3393.03	3480.13	3083.15	3508.87	3304.4	3293.54
517.949	2.23077	3334.4	3395.14	3482.34	3091.37	3511.18	3306.23	3296.09
517.949	2.30769	3336.51	3397.25	3484.54	3099.36	3513.48	3308.56	3298.72
517.949	2.38462	3338.61	3399.33	3486.72	3107.33	3515.77	3311.46	3301.32
517.949	2.46154	3340.69	3401.41	3488.89	3115.28	3518.04	3314.58	3303.99
517.949	2.53846	3342.77	3403.48	3491.05	3123.23	3520.31	3318.11	3306.6
517.949	2.61539	3344.83	3405.53	3493.2	3131.16	3522.58	3321.93	3309.29
517.949	2.69231	3346.88	3407.6	3495.34	3139.03	3524.81	3326.04	3312.01
517.949	2.76923	3348.93	3409.64	3497.46	3147.71	3527.05	3330.4	3314.76
517.949	2.84615	3350.96	3411.67	3499.57	3185.24	3549.57	3338.09	3317.52
517.949	2.92308	3352.98	3413.7	3501.68	3194.69	3551.57	3378.32	3320.34
517.949	3	3355	3415.71	3503.77	3201.39	3553.56	3381.96	3327.37
535.897	0	3248.37	3198.6	3180.81	3180.81	3076.06	3076.06	3007.21
535.897	0.0769328	3251.17	3201.91	3185.1	2988.94	3080.15	3015.88	2952.38
535.897	0.153856	3254	3205.38	3189.77	2977.22	3094.37	3033.2	2959.28
535.897	0.230778	3257.12	3209.22	3194.98	2972.91	3151.73	3044.97	2966.17
535.897	0.307701	3260.44	3213.41	3200.86	2970.96	3158.67	3055.85	2973.23
535.897	0.384624	3264.04	3218.12	3207.63	2970.31	3165.67	3069.81	2980.15
535.897	0.461547	3276.04	3291.21	3215.67	2970.49	3169.53	3081.45	2987.79
535.897	0.53847	3278.25	3309.09	3394.07	2971.22	3173.23	3088.26	2995.07
535.897	0.615393	3280.45	3311.38	3414.98	2972.26	3211.17	3095.31	3010.41
535.897	0.692315	3282.65	3313.67	3429.56	2973.37	3260.05	3100.72	3040.15
535.897	0.769238	3284.84	3315.96	3432.79	2974.72	3300.9	3104.31	3048.25
535.897	0.846161	3287.02	3318.23	3435.85	2976.23	3333.39	3107.89	3057.53
535.897	0.923084	3289.19	3320.5	3438.75	2977.77	3383.7	3112.34	3068.32
535.897	1.00001	3292.23	3329.42	3441.55	2979.98	3391.45	3117.98	3081.11
535.897	1.07693	3294.43	3331.71	3444.27	2983.1	3400.53	3123.8	3103.05
535.897	1.15385	3296.62	3333.99	3446.93	2986.34	3411.78	3131.31	3137.97
535.897	1.23078	3298.8	3340.44	3449.53	2989.58	3427.29	3161.86	3153.97
535.897	1.3077	3300.98	3361.93	3452.08	2995.04	3451.13	3192.26	3160.72
535.897	1.38462	3307.23	3368.44	3454.59	3007.59	3479.84	3220.79	3167.83
535.897	1.46154	3309.69	3370.82	3457.06	3016.69	3483.05	3249.16	3186.02
535.897	1.53847	3312.09	3373.15	3459.49	3025.05	3486.07	3274.05	3216.39
535.897	1.61539	3314.45	3375.45	3461.89	3034.59	3489.01	3297.86	3245.41
535.897	1.69231	3316.78	3377.72	3464.26	3043.4	3491.83	3326.76	3273.05
535.897	1.76923	3319.07	3379.96	3466.61	3051.82	3494.61	3337.36	3303.65
535.897	1.84616	3321.34	3382.18	3468.93	3059.98	3497.34	3346.69	3334.28
535.897	1.92308	3323.59	3384.37	3471.23	3068.03	3499.78	3344.36	3347.25
535.897	2	3325.78	3386.54	3473.49	3076.03	3502.17	3334.33	3359.63
535.897	2.07693	3327.95	3388.71	3475.76	3083.99	3504.54	3334.32	3349.08
535.897	2.15385	3330.11	3390.86	3478	3091.91	3506.88	3334.94	3343.89
535.897	2.23077	3332.25	3392.98	3480.23	3099.86	3509.22	3336.1	3340.45
535.897	2.30769	3334.37	3395.1	3482.44	3107.83	3511.54	3337.79	3338.52
535.897	2.38462	3336.48	3397.19	3484.63	3115.97	3513.86	3339.93	3338.04
535.897	2.46154	3338.57	3399.29	3486.81	3123.85	3516.12	3342.49	3338.73
535.897	2.53846	3340.66	3401.38	3488.98	3131.86	3518.39	3345.41	3340.52
535.897	2.61539	3342.73	3403.44	3491.13	3139.78	3520.65	3348.82	3343.27
535.897	2.69231	3344.8	3405.5	3493.27	3151	3522.92	3352.2	3346.83
535.897	2.76923	3346.85	3407.54	3495.4	3185.85	3525.15	3356.05	3351.07
535.897	2.84615	3348.89	3409.59	3497.53	3198.69	3547.77	3365.45	3355.85
535.897	2.92308	3350.93	3411.62	3499.65	3208.31	3549.77	3397.32	3361.23
535.897	3	3352.96	3413.65	3501.73	3215.93	3551.77	3400.61	3367.07
553.846	0	3246.43	3196.79	3179.33	3179.33	3074.35	3074.35	3007.38
553.846	0.0769328	3249.26	3200.11	3183.64	3007.95	3079.17	2991.72	2949.32
553.846	0.153856	3252.12	3203.58	3188.31	2989.02	3083.53	3026.99	2956.12
553.846	0.230778	3255.26	3207.42	3193.54	2982.4	3149.68	3039.73	2962.89
553.846	0.307701	3258.61	3211.61	3199.4	2979.08	3156.74	3050.38	2969.81
553.846	0.384624	3262.25	3216.3	3205.99	2977.48	3163.16	3064.57	2976.21
553.846	0.461547	3273.77	3221.7	3214.07	2976.95	3167.13	3076.27	2984.14
553.846	0.53847	3275.99	3306.9	3382.86	2977.13	3170.92	3084.68	2991.7
553.846	0.615393	3278.2	3309.2	3416.67	2977.82	3180.43	3091.13	2999.84
553.846	0.692315	3280.41	3311.5	3427.13	2978.88	3247.56	3097.09	3017.24
553.846	0.769238	3282.6	3313.79	3430.32	2980.06	3290.74	3102.1	3046.73
553.846	0.846161	3284.79	3316.07	3433.36	2981.41	3325.26	3105.68	3055.48
553.846	0.923084	3286.97	3318.34	3436.27	2982.96	3366.48	3109.88	3065.5
553.846	1.00001	3289.15	3320.61	3439.13	2984.67	3388.9	3114.64	3076.92
553.846	1.07693	3291.32	3327.1	3441.88	2986.5	3397.7	3120.35	3093.12
553.846	1.15385	3294.3	3331.66	3444.57	2988.46	3408.34	3126.24	3124.96
553.846	1.23078	3296.5	3344.03	3447.2	2990.54	3422.05	3156.68	3150.18
553.846	1.3077	3302.23	3363.58	3449.78	2993.71	3442.92	3184.98	3155.53
553.846	1.38462	3304.78	3366.05	3452.31	3007.24	3477.77	3212.17	3161.71
553.846	1.46154	3307.26	3368.46	3454.79	3021.49	3481.14	3238.57	3178.57
553.846	1.53847	3309.7	3370.83	3457.25	3033.18	3484.3	3264.75	3210.03
553.846	1.61539	3312.09	3373.15	3459.66	3043.23	3487.32	3289.11	3240.54
553.846	1.69231	3314.44	3375.44	3462.05	3052.29	3490.11	3311.88	3267.23
553.846	1.76923	3316.76	3377.7	3464.41	3060.83	3492.81	3336.11	3305.52
553.846	1.84616	3319.04	3379.94	3466.74	3069.08	3495.28	3347.34	3328.05
553.846	1.92308	3321.31	3382.15	3469.05	3077.1	3497.73	3356.97	3347.09
553.846	2	3323.55	3384.36	3471.34	3085.05	3500.14	3368	3366.92
553.846	2.07693	3325.75	3386.51	3473.61	3092.96	3502.54	3366.5	3380.14
553.846	2.15385	3327.92	3388.66	3475.86	3100.86	3504.89	3366.47	3392.24
553.846	2.23077	3330.08	3390.8	3478.1	3108.77	3507.24	3367	3390.26
553.846	2.30769	3332.21	3392.94	3480.32	3116.68	3509.57	3368.16	3386.86
553.846	2.38462	3334.33	3395.05	3482.52	3124.59	3511.87	3369.64	3385.09
553.846	2.46154	3336.44	3397.15	3484.71	3136.53	3514.17	3371.66	3384.54
553.846	2.53846	3338.54	3399.23	3486.89	3156.51	3516.46	3374.08	3385.12
553.846	2.61539	3340.62	3401.33	3489.05	3171.99	3518.73	3376.85	3386.59
553.846	2.69231	3342.7	3403.4	3491.2	3184.26	3520.99	3379.97	3388.93
553.846	2.76923	3344.76	3405.45	3493.34	3200.81	3523.24	3383.44	3391.93
553.846	2.84615	3346.81	3407.5	3495.47	3215.84	3545.97	3400.76	3395.65
553.846	2.92308	3348.86	3409.54	3497.59	3226.12	3547.99	3419.07	3399.89
553.846	3	3350.89	3411.57	3499.7	3235.15	3549.97	3422.24	3404.62
571.795	0	3244.5	3194.96	3177.85	3177.85	3072.63	3072.64	3002.83
571.795	0.0769328	3247.35	3198.3	3182.18	3035.56	3078.26	2988.96	2946.39
571.795	0.153856	3250.23	3201.78	3186.88	3004.37	3082.7	3017.08	2953.15
571.795	0.230778	3253.4	3205.62	3192.12	2994.37	3147.49	3034.17	2959.79
571.795	0.307701	3256.79	3209.83	3197.98	2989.13	3154.68	3045.57	2966.57
571.795	0.384624	3260.46	3214.49	3204.69	2986.31	3160.54	3058.76	2973.36
571.795	0.461547	3264.52	3219.88	3212.34	2984.87	3164.66	3071.58	2980.39
571.795	0.53847	3273.72	3304.71	3361.4	2984.36	3168.56	3080.15	2988.18
571.795	0.615393	3275.94	3307.02	3413.71	2984.51	3172.31	3088.16	2995.75
571.795	0.692315	3278.15	3309.32	3424.48	2985.12	3234.34	3093.02	3010.6
571.795	0.769238	3280.35	3311.59	3427.73	2986.12	3279.84	3098.66	3025.14
571.795	0.846161	3282.55	3313.9	3430.84	2987.36	3316.42	3103.72	3043.02
571.795	0.923084	3284.74	3316.17	3433.81	2988.7	3345.3	3108.1	3062.79
571.795	1.00001	3286.92	3318.45	3436.69	2990.27	3377.17	3112.48	3072.96
571.795	1.07693	3289.1	3320.71	3439.48	2992	3394.92	3117.01	3085.77
571.795	1.15385	3291.27	3322.97	3442.2	2993.9	3405.14	3122.78	3113.5
571.795	1.23078	3293.43	3348.88	3444.85	2995.93	3418.1	3152.56	3143.78
571.795	1.3077	3299.69	3361.13	3447.45	2998.1	3436.14	3181.18	3152.05
571.795	1.38462	3302.28	3363.64	3450	3012.02	3467.63	3207.79	3156.77
571.795	1.46154	3304.8	3366.09	3452.51	3027.61	3479.16	3232.6	3173.18
571.795	1.53847	3307.27	3368.49	3454.98	3040.49	3482.46	3256.18	3202.87
571.795	1.61539	3309.69	3370.84	3457.41	3051.32	3485.31	3285.55	3231.77
571.795	1.69231	3312.07	3373.14	3459.81	3060.88	3488.02	3307.21	3262.11
571.795	1.76923	3314.41	3375.43	3462.19	3069.71	3490.62	3328.17	3303.22
571.795	1.84616	3316.72	3377.71	3464.54	3078.06	3493.16	3348.33	3326.07
571.795	1.92308	3319	3379.91	3466.86	3086.16	3495.64	3364.95	3346.52
571.795	2	3321.25	3382.11	3469.17	3094.21	3498.09	3378.22	3363.03
571.795	2.07693	3323.48	3384.31	3471.45	3102.16	3500.5	3390.84	3378.56
571.795	2.15385	3325.7	3386.48	3473.71	3110.06	3502.88	3403.25	3396.25
571.795	2.23077	3327.89	3388.63	3475.96	3123.17	3505.24	3402.44	3406
571.795	2.30769	3330.04	3390.77	3478.19	3144.31	3507.63	3402.81	3414.38
571.795	2.38462	3332.18	3392.9	3480.4	3155.51	3509.93	3403.75	3422.13
571.795	2.46154	3334.3	3395.01	3482.6	3167.26	3512.22	3405.2	3429.5
571.795	2.53846	3336.41	3397.11	3484.79	3179.57	3514.51	3407.13	3433.67
571.795	2.61539	3338.5	3399.19	3486.96	3192.7	3516.79	3409.46	3433.71
571.795	2.69231	3340.59	3401.28	3489.12	3206.68	3519.06	3412.24	3434.8
571.795	2.76923	3342.66	3403.33	3491.27	3226.59	3521.32	3415.34	3436.73
571.795	2.84615	3344.72	3405.4	3493.41	3244.7	3544.15	3442.57	3439.42
571.795	2.92308	3346.78	3407.46	3495.53	3253.39	3546.1	3445.58	3442.83
571.795	3	3348.82	3409.5	3497.65	3258.89	3548.16	3448.66	3446.92
589.744	0	3242.56	3193.13	3176.38	3176.38	3070.28	3070.29	3000.67
589.744	0.0769328	3245.44	3196.47	3180.75	3078.45	3077.33	2993.53	2945.51
589.744	0.153856	3248.34	3199.94	3185.47	3026.25	3081.83	3013.59	2950.21
589.744	0.230778	3251.53	3203.81	3190.75	3009.91	3129.68	3028.22	2956.76
589.744	0.307701	3254.96	3208.01	3196.64	3001.84	3152.39	3040.54	2963.45
589.744	0.384624	3258.67	3212.67	3203.13	2997.27	3157.83	3052.33	2970.34
589.744	0.461547	3262.78	3218.04	3210.57	2994.63	3162.11	3066.79	2976.57
589.744	0.53847	3271.43	3302.51	3321.12	2993.2	3166.13	3075.54	2984.58
589.744	0.615393	3273.66	3304.83	3404.07	2992.62	3169.95	3083.86	2992.34
589.744	0.692315	3275.88	3307.13	3421.85	2992.69	3220.5	3090.08	3005.83
589.744	0.769238	3278.09	3309.43	3424.92	2993.22	3268.14	3094.92	3020.22
589.744	0.846161	3280.3	3311.72	3428.28	2994.13	3307.04	3100.23	3033.94
589.744	0.923084	3282.49	3314.01	3431.3	2995.33	3337.63	3106.41	3047.38
589.744	1.00001	3284.68	3316.28	3434.22	2996.67	3362.24	3110.84	3070.26
589.744	1.07693	3286.87	3318.55	3437.05	2998.22	3381.02	3115.28	3081.94
589.744	1.15385	3289.04	3320.81	3439.81	2999.98	3401.99	3122.86	3104.97
589.744	1.23078	3291.21	3342.54	3442.48	3001.91	3414.22	3150.81	3129.41
589.744	1.3077	3297.13	3358.64	3445.11	3004.01	3430.77	3178.16	3149.9
589.744	1.38462	3299.76	3361.2	3447.68	3015.41	3456.78	3204.62	3154.08
589.744	1.46154	3302.32	3363.69	3450.21	3032.91	3476.78	3229.92	3167.2
589.744	1.53847	3304.82	3366.12	3452.69	3046.89	3480.01	3254.16	3196.25
589.744	1.61539	3307.26	3368.5	3455.16	3058.8	3482.96	3285.14	3224.77
589.744	1.69231	3309.67	3370.84	3457.57	3069.14	3485.8	3307.82	3262.19
589.744	1.76923	3312.03	3373.15	3459.96	3078.44	3488.42	3329.62	3297.82
589.744	1.84616	3314.36	3375.42	3462.32	3087.12	3491.01	3350.24	3325.01
589.744	1.92308	3316.66	3377.67	3464.66	3098.35	3493.53	3370.17	3347.17
589.744	2	3318.93	3379.91	3466.96	3118.31	3496.01	3387.99	3366.42
589.744	2.07693	3321.18	3382.1	3469.27	3129.02	3498.44	3403.56	3380.84
589.744	2.15385	3323.41	3384.28	3471.55	3140	3500.85	3417.74	3396.04
589.744	2.23077	3325.62	3386.45	3473.81	3151.41	3503.22	3431.84	3411.54
589.744	2.30769	3327.81	3388.59	3476.04	3163.26	3505.59	3440.15	3421.17
589.744	2.38462	3329.98	3390.73	3478.27	3175.75	3507.92	3447.15	3429.53
589.744	2.46154	3332.14	3392.86	3480.45	3189	3510.34	3447.86	3437.18
589.744	2.53846	3334.26	3394.97	3482.67	3203.11	3512.63	3449.16	3444.54
589.744	2.61539	3336.36	3397.07	3484.86	3218.27	3514.9	3451.06	3451.67
589.744	2.69231	3338.46	3399.16	3487.03	3236.52	3517.12	3453.47	3458.72
589.744	2.76923	3340.55	3401.24	3489.19	3251.71	3519.42	3456.36	3463.93
589.744	2.84615	3342.62	3403.31	3491.33	3259.2	3542.32	3477.43	3468.36
589.744	2.92308	3344.68	3405.37	3493.46	3266.94	3544.34	3480.31	3472.89
589.744	3	3346.74	3407.43	3495.58	3270.68	3546.34	3483.35	3477.35
607.692	0	3240.62	3191.29	3174.96	3174.96	3068.04	3068.05	2999.1
607.692	0.0769328	3243.51	3194.65	3179.37	3113.03	3076.41	2983.74	2944.13
607.692	0.153856	3246.44	3198.16	3184.15	3057.96	3080.99	3006.85	2947.43
607.692	0.230778	3249.67	3202.02	3189.27	3031.43	3107.99	3022.21	2953.88
607.692	0.307701	3253.13	3206.22	3195.14	3018.32	3150	3035	2960.45
607.692	0.384624	3256.88	3210.89	3201.55	3011.23	3155.04	3046.17	2967.2
607.692	0.461547	3261.04	3216.23	3208.92	3006.79	3159.46	3061.72	2973.13
607.692	0.53847	3269.14	3297.66	3281.93	3004.11	3163.62	3070.81	2980.91
607.692	0.615393	3271.37	3302.63	3385.78	3002.6	3167.56	3079.31	2988.86
607.692	0.692315	3273.6	3304.94	3419.06	3001.9	3205.97	3087.14	3001.33
607.692	0.769238	3275.82	3307.25	3422.43	3001.83	3255.79	3092.01	3015.6
607.692	0.846161	3278.03	3309.54	3425.69	3002.24	3297.07	3096.98	3029.14
607.692	0.923084	3280.24	3311.83	3428.77	3003.03	3329.6	3104.81	3042.31
607.692	1.00001	3282.44	3314.11	3431.73	3004.12	3355.37	3109.29	3055.03
607.692	1.07693	3284.63	3316.39	3434.6	3005.43	3371.99	3113.78	3068.69
607.692	1.15385	3286.81	3318.65	3437.38	3006.94	3386.69	3118.28	3097.08
607.692	1.23078	3288.99	3336.68	3440.11	3008.7	3410.48	3146.13	3119.13
607.692	1.3077	3294.53	3356.12	3442.74	3010.66	3425.75	3174.15	3147.39
607.692	1.38462	3297.21	3358.74	3445.31	3021.92	3448.27	3201.08	3152.06
607.692	1.46154	3299.81	3361.27	3447.89	3047.69	3473.96	3226.93	3158.86
607.692	1.53847	3302.34	3363.74	3450.41	3062.71	3477.46	3258.99	3188.25
607.692	1.61539	3304.82	3366.15	3452.87	3076.74	3480.56	3283.14	3216.94
607.692	1.69231	3307.26	3368.52	3455.31	3089.7	3483.45	3306.43	3263.38
607.692	1.76923	3309.65	3370.85	3457.72	3101.8	3486.19	3328.99	3291.52
607.692	1.84616	3312	3373.14	3460.1	3113.37	3488.83	3351.06	3319.24
607.692	1.92308	3314.32	3375.41	3462.45	3124.75	3491.38	3372.82	3348.9
607.692	2	3316.61	3377.65	3464.78	3136.22	3493.9	3394.48	3370.4
607.692	2.07693	3318.87	3379.87	3467.09	3147.92	3496.36	3414.05	3386.24
607.692	2.15385	3321.12	3382.07	3469.37	3160.07	3498.79	3430.11	3401.27
607.692	2.23077	3323.34	3384.25	3471.64	3172.81	3501.19	3440.98	3415.69
607.692	2.30769	3325.54	3386.41	3473.89	3186.27	3503.56	3449.87	3427.74
607.692	2.38462	3327.73	3388.57	3476.13	3200.53	3505.92	3458.09	3436.72
607.692	2.46154	3329.9	3390.7	3478.36	3215.81	3508.25	3466.05	3444.64
607.692	2.53846	3332.05	3392.82	3480.55	3232.07	3510.57	3473.78	3451.36
607.692	2.61539	3334.19	3394.93	3482.74	3249.27	3513.03	3480.48	3456.32
607.692	2.69231	3336.32	3397.03	3484.92	3259.55	3515.16	3486.25	3460.73
607.692	2.76923	3338.42	3399.12	3487.09	3261.89	3517.44	3491.93	3464.8
607.692	2.84615	3340.5	3401.2	3489.24	3264.22	3540.48	3516.63	3468.92
607.692	2.92308	3342.58	3403.27	3491.38	3266.53	3542.5	3521.65	3473.24
607.692	3	3344.64	3405.3	3493.51	3268.84	3544.52	3525.78	3477.49
625.641	0	3238.67	3189.47	3173.6	3173.6	3065.92	3065.92	2997.59
625.641	0.0769328	3241.59	3192.84	3178.02	3111.95	3075.51	2981.23	2942.76
625.641	0.153856	3244.55	3196.35	3182.74	3108.27	3080.17	3000.79	2947.14
625.641	0.230778	3247.81	3200.23	3187.94	3062.76	3094.1	3016.01	2951.15
625.641	0.307701	3251.31	3204.44	3193.67	3041.45	3147.01	3029.47	2957.6
625.641	0.384624	3255.1	3209.12	3200.05	3029.39	3152.07	3041.13	2964.23
625.641	0.461547	3259.3	3214.45	3207.36	3022.41	3156.72	3055.62	2970.55
625.641	0.53847	3266.83	3275.08	3243.67	3017.89	3161.03	3065.87	2977.25
625.641	0.615393	3269.08	3300.42	3372.21	3015.03	3165.09	3074.64	2985.33
625.641	0.692315	3271.31	3302.74	3411.5	3013.3	3173.35	3082.91	2997.21
625.641	0.769238	3273.54	3305.05	3419.77	3012.4	3242.75	3089.5	3011.28
625.641	0.846161	3275.76	3307.35	3423.07	3012.14	3286.44	3095.29	3024.65
625.641	0.923084	3277.98	3309.65	3426.21	3012.36	3321.01	3101.22	3037.58
625.641	1.00001	3280.18	3311.93	3429.22	3012.99	3348.26	3107.81	3050.42
625.641	1.07693	3282.38	3314.21	3432.13	3013.95	3366.55	3112.36	3063.37
625.641	1.15385	3284.57	3316.49	3434.94	3015.18	3380.36	3116.92	3081
625.641	1.23078	3286.75	3331.04	3437.69	3016.62	3396.2	3141.5	3110.62
625.641	1.3077	3291.9	3353.56	3440.37	3018.34	3417.08	3170.27	3135.52
625.641	1.38462	3294.63	3356.23	3442.97	3030.25	3441	3197.84	3150.03
625.641	1.46154	3297.28	3358.82	3445.56	3061.81	3470.9	3224.28	3154.41
625.641	1.53847	3299.85	3361.33	3448.09	3076.63	3474.77	3256.85	3180.82
625.641	1.61539	3302.36	3363.78	3450.58	3091.09	3478.08	3281.69	3214.23
625.641	1.69231	3304.83	3366.18	3453.04	3105.08	3481.09	3305.72	3258.53
625.641	1.76923	3307.24	3368.53	3455.44	3118.51	3483.9	3328.93	3286.56
625.641	1.84616	3309.62	3370.85	3457.86	3131.49	3486.6	3351.76	3315.44
625.641	1.92308	3311.96	3373.14	3460.22	3144.3	3489.22	3374.16	3341.94
625.641	2	3314.28	3375.4	3462.56	3157.23	3491.77	3396.41	3370.79
625.641	2.07693	3316.56	3377.63	3464.88	3170.5	3494.26	3417.97	3392.15
625.641	2.15385	3318.82	3379.86	3467.18	3184.36	3496.71	3435.92	3408.18
625.641	2.23077	3321.05	3382.05	3469.47	3198.94	3499.13	3448.84	3422.44
625.641	2.30769	3323.27	3384.23	3471.73	3214.3	3501.52	3459.16	3433.84
625.641	2.38462	3325.47	3386.39	3473.97	3230.53	3503.89	3467.71	3442.01
625.641	2.46154	3327.65	3388.54	3476.2	3247.45	3506.24	3475.38	3448.02
625.641	2.53846	3329.82	3390.67	3478.42	3252.93	3508.57	3481.95	3452.87
625.641	2.61539	3331.97	3392.8	3480.62	3255.3	3510.75	3488	3457.16
625.641	2.69231	3334.11	3394.91	3482.8	3257.67	3513.03	3493.96	3461.68
625.641	2.76923	3336.24	3397	3484.78	3260.01	3515.48	3499.87	3468.47
625.641	2.84615	3338.35	3399.1	3487.14	3262.35	3538.63	3525.72	3475.95
625.641	2.92308	3340.46	3401.17	3489.29	3264.67	3540.65	3532.07	3483.53
625.641	3	3342.54	3403.23	3491.44	3266.99	3542.68	3538.58	3491.11
643.59	0	3236.72	3187.63	3172.13	3172.14	3063.76	3063.76	2974.7
643.59	0.0769328	3239.67	3191.02	3176.55	3117.38	3074.63	2978.79	2941.65
643.59	0.153856	3242.66	3194.55	3181.29	3113.38	3079.51	2988.06	2945.66
643.59	0.230778	3245.95	3198.45	3186.49	3103.28	3085.38	3010.37	2948.55
643.59	0.307701	3249.48	3202.67	3192.2	3071.9	3143.2	3023.64	2954.9
643.59	0.384624	3253.32	3207.33	3198.57	3055.36	3149.02	3035.96	2961.42
643.59	0.461547	3257.57	3212.69	3205.87	3043.09	3153.9	3048.71	2968.04
643.59	0.53847	3264.52	3248.67	3214.45	3035.85	3158.36	3060.73	2973.62
643.59	0.615393	3266.77	3298.19	3355.4	3030.95	3162.55	3069.79	2981.81
643.59	0.692315	3269.02	3300.52	3405.9	3027.71	3166.52	3078.29	2993.49
643.59	0.769238	3271.25	3302.84	3415.25	3025.61	3228.91	3087.99	3007.28
643.59	0.846161	3273.48	3305.15	3420.41	3024.42	3275.1	3093.81	3020.39
643.59	0.923084	3275.7	3307.45	3423.62	3023.89	3311.97	3099.69	3033.13
643.59	1.00001	3277.92	3309.75	3426.64	3023.92	3341.28	3105.64	3045.68
643.59	1.07693	3280.12	3312.03	3429.54	3024.32	3360.48	3111	3058.31
643.59	1.15385	3282.32	3314.31	3432.48	3025.11	3374.34	3115.63	3071.2
643.59	1.23078	3284.51	3325.59	3435.26	3026.17	3389.43	3136.79	3094.48
643.59	1.3077	3289.25	3350.95	3437.97	3027.52	3406.82	3166.4	3125.25
643.59	1.38462	3292.03	3353.7	3440.62	3045.38	3429.07	3194.71	3147.63
643.59	1.46154	3294.72	3356.33	3443.22	3078.84	3462.84	3228.28	3152.61
643.59	1.53847	3297.34	3358.89	3445.77	3093.67	3471.9	3254.98	3173.61
643.59	1.61539	3299.89	3361.38	3448.28	3108.36	3475.47	3280.55	3221.67
643.59	1.69231	3302.38	3363.81	3450.75	3123.04	3478.63	3305.39	3252.39
643.59	1.76923	3304.83	3366.19	3453.19	3137.67	3481.57	3329.44	3282.67
643.59	1.84616	3307.23	3368.54	3455.6	3152.29	3484.34	3353.26	3311.46
643.59	1.92308	3309.6	3370.85	3457.98	3167.03	3487	3376.64	3340.2
643.59	2	3311.93	3373.13	3460.34	3181.96	3489.6	3399.73	3366.92
643.59	2.07693	3314.23	3375.39	3462.67	3197.22	3492.12	3422.33	3394.91
643.59	2.15385	3316.51	3377.64	3464.98	3212.95	3494.61	3442.73	3415.31
643.59	2.23077	3318.77	3379.83	3467.28	3229.17	3497.06	3457.31	3428.8
643.59	2.30769	3321	3382.03	3469.55	3243.78	3499.47	3467.7	3437.99
643.59	2.38462	3323.21	3384.2	3471.81	3246.21	3501.86	3476.32	3444.17
643.59	2.46154	3325.4	3386.38	3474.05	3248.61	3504.22	3483.47	3450.03
643.59	2.53846	3327.58	3388.52	3476.26	3251.01	3506.55	3489.98	3457.04
643.59	2.61539	3329.75	3390.65	3478.48	3253.4	3508.89	3496.14	3463.87
643.59	2.69231	3331.9	3392.77	3480.68	3255.77	3511.21	3502.13	3470.73
643.59	2.76923	3334.03	3394.88	3482.86	3258.12	3513.43	3508.06	3477.48
643.59	2.84615	3336.16	3396.98	3485.03	3260.47	3515.8	3513.99	3484.16
643.59	2.92308	3338.27	3399.07	3487.2	3262.8	3538.8	3538.03	3492.91
643.59	3	3340.38	3401.14	3489.35	3265.12	3540.83	3540.39	3499.93
661.538	0	3234.77	3185.81	3170.65	3170.64	3054.75	3054.78	2974.21
661.538	0.0769328	3237.75	3189.21	3175.08	3117.87	3073.77	2976.42	2940.82
661.538	0.153856	3240.76	3192.75	3179.85	3111.61	3078.92	2983.9	2944.39
661.538	0.230778	3244.09	3196.67	3185.04	3114.52	3084.63	3005.36	2949.24
661.538	0.307701	3247.66	3200.91	3190.76	3117.62	3113.68	3018.26	2952.34
661.538	0.384624	3251.53	3205.61	3197.14	3089.66	3145.88	3030.4	2958.75
661.538	0.461547	3255.83	3210.95	3204.43	3071.65	3150.92	3041.96	2965.35
661.538	0.53847	3262.2	3217.25	3212.99	3060.67	3155.62	3055.36	2970.72
661.538	0.615393	3264.46	3295.97	3334.17	3051.95	3159.93	3064.72	2978.32
661.538	0.692315	3266.71	3298.3	3397.4	3046.43	3164.02	3073.81	2990.11
661.538	0.769238	3268.96	3300.63	3407.33	3042.62	3214.28	3086.56	3003.54
661.538	0.846161	3271.2	3302.94	3417.72	3040.05	3263.05	3092.41	3016.42
661.538	0.923084	3273.42	3305.25	3420.99	3038.42	3302.32	3098.28	3028.91
661.538	1.00001	3275.65	3307.55	3424.11	3037.49	3332.99	3104.21	3041.25
661.538	1.07693	3277.86	3309.85	3427.11	3037.21	3354.8	3109.68	3053.56
661.538	1.15385	3280.07	3312.13	3430.01	3037.34	3368.47	3114.38	3078.17
661.538	1.23078	3283.62	3320.15	3432.82	3037.87	3383.03	3131.87	3165.54
661.538	1.3077	3286.57	3348.3	3435.56	3041.29	3399.26	3162.45	3159.61
661.538	1.38462	3289.4	3351.12	3438.23	3073.72	3419.02	3191.52	3149.57
661.538	1.46154	3292.14	3353.82	3440.85	3099.54	3452.84	3225.61	3150.52
661.538	1.53847	3294.8	3356.42	3443.42	3114.94	3468.74	3253.06	3166.73
661.538	1.61539	3297.39	3358.95	3445.96	3130.3	3472.73	3279.49	3215.5
661.538	1.69231	3299.92	3361.42	3448.45	3145.73	3476.1	3305.2	3247.38
661.538	1.76923	3302.4	3363.84	3450.91	3161.26	3479.16	3330.41	3278.96
661.538	1.84616	3304.82	3366.21	3453.3	3176.98	3482.02	3355.21	3309.81
661.538	1.92308	3307.22	3368.55	3455.73	3192.66	3484.75	3379.83	3339.31
661.538	2	3309.57	3370.85	3458.1	3208.37	3487.4	3404.23	3369.29
661.538	2.07693	3311.9	3373.13	3460.45	3223.92	3489.96	3428.05	3393.86
661.538	2.15385	3314.2	3375.38	3462.77	3236.89	3492.46	3449.85	3419.95
661.538	2.23077	3316.47	3377.61	3465.08	3239.36	3494.95	3465.95	3434.4
661.538	2.30769	3318.72	3379.82	3467.36	3241.81	3497.39	3476.48	3443.48
661.538	2.38462	3320.94	3382.01	3469.63	3244.25	3499.8	3484.74	3451.29
661.538	2.46154	3323.15	3384.18	3471.88	3246.67	3502.18	3491.77	3458.62
661.538	2.53846	3325.34	3386.35	3474.12	3249.08	3504.55	3498.17	3465.63
661.538	2.61539	3327.52	3388.49	3476.34	3251.48	3506.89	3504.35	3472.44
661.538	2.69231	3329.68	3390.63	3478.54	3253.86	3509.21	3507.38	3479.12
661.538	2.76923	3331.83	3392.74	3480.74	3258.96	3511.52	3510.03	3485.72
661.538	2.84615	3333.96	3394.86	3482.92	3269.76	3513.82	3512.66	3490.1
661.538	2.92308	3336.09	3396.96	3485.08	3281.26	3536.94	3536.03	3494.86
661.538	3	3338.2	3399.04	3487.24	3293.55	3538.95	3538.4	3497.7
679.487	0	3232.82	3183.98	3169.15	3169.14	3053.98	3053.98	2974
679.487	0.0769328	3235.82	3187.41	3173.6	3115.94	3072.88	2981.63	2940.35
679.487	0.153856	3238.87	3190.98	3178.36	3113.53	3078.33	2980.42	2943.33
679.487	0.230778	3242.24	3194.9	3183.59	3112.51	3083.86	3000.56	2947.98
679.487	0.307701	3245.85	3199.16	3189.31	3115.61	3110.13	3013.64	2953.09
679.487	0.384624	3249.77	3203.87	3195.71	3118.72	3142.63	3025.2	2956.23
679.487	0.461547	3254.12	3209.22	3203.01	3109.68	3147.87	3047.4	2962.73
679.487	0.53847	3259.87	3215.51	3211.57	3092.33	3152.72	3063.29	2968.35
679.487	0.615393	3262.14	3293.73	3308.78	3080.11	3157.22	3075.73	2974.91
679.487	0.692315	3264.4	3296.07	3386.19	3071.34	3161.45	3093.67	2987.14
679.487	0.769238	3266.65	3298.4	3404.26	3064.99	3198.66	3099.49	3000.17
679.487	0.846161	3268.9	3300.72	3408.47	3060.32	3250.2	3101.46	3012.73
679.487	0.923084	3271.14	3303.04	3418.32	3056.93	3292.01	3103.55	3138.93
679.487	1.00001	3273.37	3305.35	3421.51	3054.65	3324.73	3105.77	3177.37
679.487	1.07693	3275.59	3307.65	3424.56	3054.06	3348.92	3108.41	3181.68
679.487	1.15385	3277.66	3309.94	3427.5	3054.26	3362.65	3113.18	3180.22
679.487	1.23078	3280.83	3314.58	3430.35	3054.99	3376.77	3126.54	3177.26
679.487	1.3077	3283.85	3345.22	3433.13	3062.93	3392.19	3158.21	3175
679.487	1.38462	3286.74	3348.5	3435.83	3100.08	3410.18	3189.39	3171.99
679.487	1.46154	3289.53	3351.27	3438.48	3123.86	3433.49	3222.81	3157.93
679.487	1.53847	3292.24	3353.93	3441.07	3140.2	3465.24	3251.11	3159.84
679.487	1.61539	3294.87	3356.5	3443.64	3156.32	3469.82	3278.46	3209.2
679.487	1.69231	3297.43	3359.01	3446.13	3172.11	3473.45	3305.13	3242.38
679.487	1.76923	3299.94	3361.46	3448.61	3187.47	3476.68	3331.37	3275.42
679.487	1.84616	3302.4	3363.87	3451.05	3201.84	3479.65	3357.47	3308.08
679.487	1.92308	3304.82	3366.23	3453.46	3214.24	3482.46	3383.48	3339.39
679.487	2	3307.2	3368.56	3455.85	3223.93	3485.16	3409.51	3369.21
679.487	2.07693	3309.55	3370.86	3458.22	3230.65	3487.79	3435.01	3396.99
679.487	2.15385	3311.87	3373.13	3460.55	3234.77	3490.32	3458.14	3422.16
679.487	2.23077	3314.16	3375.37	3462.86	3237.37	3492.83	3475.16	3441.66
679.487	2.30769	3316.42	3377.6	3465.16	3239.84	3495.28	3485.43	3451.73
679.487	2.38462	3318.67	3379.81	3467.44	3242.29	3497.72	3493.18	3459.51
679.487	2.46154	3320.89	3382	3469.71	3249.26	3500.12	3497.15	3466.71
679.487	2.53846	3323.1	3384.17	3471.95	3259.53	3502.5	3499.88	3473.57
679.487	2.61539	3325.29	3386.33	3474.18	3270.48	3504.86	3502.59	3478.99
679.487	2.69231	3327.46	3388.47	3476.39	3282.12	3507.2	3505.27	3481.99
679.487	2.76923	3329.62	3390.61	3478.6	3294.62	3509.51	3507.92	3484.96
679.487	2.84615	3331.77	3392.73	3480.75	3308.03	3511.83	3510.55	3487.87
679.487	2.92308	3333.9	3394.84	3482.97	3322.53	3535.07	3534.03	3492.62
679.487	3	3336.02	3396.94	3485.13	3338.24	3537.11	3536.39	3495.48
697.436	0	3230.87	3182.16	3167.66	3167.66	3053.22	3053.21	2974.07
697.436	0.0769328	3233.9	3185.6	3172.13	3113.8	3070.62	2981.53	2940.28
697.436	0.153856	3236.98	3189.19	3176.9	3114.43	3077.72	2977.45	2942.53
697.436	0.230778	3240.39	3193.14	3182.14	3113.84	3082.63	3010.54	2946.92
697.436	0.307701	3244.03	3197.42	3187.88	3115.24	3098.74	3024.53	2951.9
697.436	0.384624	3248	3202.15	3194.29	3118.02	3139.27	3038.01	2957.18
697.436	0.461547	3252.39	3207.53	3201.61	3121.72	3144.78	3051.23	2960.25
697.436	0.53847	3257.53	3213.81	3210.19	3125.97	3149.77	3066.87	2966.06
697.436	0.615393	3259.81	3284.62	3280.52	3118.88	3154.44	3080.23	2979.49
697.436	0.692315	3262.08	3293.82	3372.44	3105.1	3158.81	3101.72	3025
697.436	0.769238	3264.34	3296.16	3400.88	3095.34	3165.08	3103.23	3091.19
697.436	0.846161	3266.6	3298.5	3405.51	3088.41	3236.34	3104.85	3168.38
697.436	0.923084	3268.84	3300.82	3409.42	3083.58	3280.98	3106.62	3172.55
697.436	1.00001	3271.08	3303.14	3418.88	3080.29	3315.96	3108.51	3176.81
697.436	1.07693	3273.31	3305.44	3421.98	3078.16	3343.2	3110.56	3181.12
697.436	1.15385	3275.31	3307.74	3424.98	3077.01	3356.71	3112.76	3185.5
697.436	1.23078	3278.01	3310.03	3427.86	3082.39	3370.65	3124.34	3189.91
697.436	1.3077	3281.1	3338.54	3430.67	3104.9	3385.58	3153.55	3189.79
697.436	1.38462	3284.06	3345.84	3433.41	3128.86	3402.2	3189.05	3189.4
697.436	1.46154	3286.9	3348.68	3436.08	3149.65	3422.75	3219.69	3215.18
697.436	1.53847	3289.65	3351.4	3438.7	3165.35	3451.37	3249	3251.48
697.436	1.61539	3292.32	3354.03	3441.27	3178.74	3466.58	3277.27	3235.99
697.436	1.69231	3294.92	3356.58	3443.81	3192.22	3470.66	3304.93	3238.12
697.436	1.76923	3297.47	3359.07	3446.3	3203.93	3474.11	3332.31	3271.85
697.436	1.84616	3299.96	3361.5	3448.73	3213.75	3477.2	3359.72	3306.31
697.436	1.92308	3302.41	3363.9	3451.19	3221.65	3480.11	3387.32	3339.8
697.436	2	3304.81	3366.25	3453.59	3227.78	3482.88	3415.46	3371.74
697.436	2.07693	3307.18	3368.57	3455.96	3235.56	3485.54	3443.06	3401.55
697.436	2.15385	3309.53	3370.86	3458.31	3244.94	3488.14	3467.94	3428.08
697.436	2.23077	3311.84	3373.13	3460.64	3254.65	3490.68	3485.14	3448.5
697.436	2.30769	3314.12	3375.37	3462.95	3264.79	3493.17	3489.45	3459.5
697.436	2.38462	3316.38	3377.59	3465.25	3275.59	3495.62	3492.25	3467.23
697.436	2.46154	3318.63	3379.8	3467.52	3287.49	3498.05	3495.02	3470.6
697.436	2.53846	3320.85	3381.99	3469.78	3300.21	3500.45	3497.76	3473.71
697.436	2.61539	3323.05	3384.16	3472.01	3313.99	3502.82	3500.47	3476.76
697.436	2.69231	3325.24	3386.32	3474.24	3328.87	3505.17	3503.15	3479.77
697.436	2.76923	3327.41	3388.47	3476.45	3345.05	3507.51	3505.8	3482.71
697.436	2.84615	3329.57	3390.6	3478.67	3362.78	3509.83	3508.43	3485.64
697.436	2.92308	3331.71	3392.72	3480.84	3382.25	3533.19	3532.02	3490.39
697.436	3	3333.85	3394.83	3483.01	3403.85	3535.24	3534.38	3493.23
715.385	0	3228.92	3180.34	3166.13	3166.14	3052.49	3052.49	2974.4
715.385	0.0769328	3231.98	3183.8	3170.62	3111.6	3068.08	2999.24	2940.66
715.385	0.153856	3235.1	3187.42	3175.41	3113.5	3076.89	2995.32	2942.02
715.385	0.230778	3238.53	3191.38	3180.67	3114.51	3081.28	3013.36	2946.1
715.385	0.307701	3242.21	3195.69	3186.93	3116.02	3085.76	3028.56	2950.9
715.385	0.384624	3246.23	3200.44	3192.88	3118.71	3111.06	3043.37	2956.08
715.385	0.461547	3250.68	3205.82	3200.22	3122.17	3141.48	3057.84	2961.5
715.385	0.53847	3255.23	3212.13	3208.82	3126.14	3146.67	3072.37	2973.86
715.385	0.615393	3257.49	3269.4	3251.03	3130.39	3151.55	3091.01	3030.11
715.385	0.692315	3259.75	3291.57	3355.13	3134.79	3156.08	3107.9	3128.95
715.385	0.769238	3262.02	3293.92	3397.73	3139.2	3160.21	3108.83	3164.09
715.385	0.846161	3264.28	3296.26	3402.46	3127.78	3221.57	3109.89	3168.11
715.385	0.923084	3266.54	3298.59	3406.57	3119.51	3269.08	3111.13	3172.28
715.385	1.00001	3268.78	3300.91	3410.24	3113.15	3306.63	3112.56	3176.51
715.385	1.07693	3271.02	3303.23	3419.38	3108.65	3335.7	3114.18	3180.83
715.385	1.15385	3273.1	3305.53	3422.42	3113.02	3350.82	3115.99	3185.19
715.385	1.23078	3275.3	3307.83	3425.36	3126.78	3364.64	3141.43	3193.59
715.385	1.3077	3278.31	3332.4	3428.15	3151.43	3378.97	3173.09	3194.1
715.385	1.38462	3281.32	3343.14	3430.97	3168.04	3394.79	3209.79	3208.98
715.385	1.46154	3284.23	3346.05	3433.67	3184.76	3413.41	3234.19	3251.58
715.385	1.53847	3287.03	3348.84	3436.32	3200.28	3437.63	3246.53	3283.56
715.385	1.61539	3289.75	3351.52	3438.83	3213.68	3463.05	3275.86	3310.6
715.385	1.69231	3292.35	3354.12	3441.53	3225.67	3467.72	3304.43	3308.86
715.385	1.76923	3294.97	3356.65	3443.96	3236.76	3471.4	3332.95	3304.44
715.385	1.84616	3297.49	3359.12	3446.45	3247.38	3474.69	3361.84	3304.27
715.385	1.92308	3299.97	3361.54	3448.9	3257.91	3477.69	3391.43	3340.01
715.385	2	3302.41	3363.92	3451.31	3268.58	3480.55	3421.69	3374.41
715.385	2.07693	3304.8	3366.27	3453.71	3279.55	3483.28	3451.89	3406.86
715.385	2.15385	3307.17	3368.58	3456.07	3290.96	3485.93	3479.18	3435.7
715.385	2.23077	3309.5	3370.87	3458.41	3302.97	3488.5	3484.48	3456.96
715.385	2.30769	3311.81	3373.13	3460.73	3315.64	3491.03	3487.31	3461.99
715.385	2.38462	3314.09	3375.37	3463.04	3329.23	3493.51	3490.12	3465.23
715.385	2.46154	3316.34	3377.59	3465.33	3343.85	3495.95	3492.89	3468.39
715.385	2.53846	3318.58	3379.79	3467.59	3359.72	3498.37	3495.62	3471.49
715.385	2.61539	3320.8	3381.98	3469.84	3377.76	3500.76	3498.34	3474.54
715.385	2.69231	3323	3384.15	3472.08	3398.28	3503.14	3501.01	3477.52
715.385	2.76923	3325.19	3386.31	3474.3	3421.17	3505.48	3503.67	3480.48
715.385	2.84615	3327.36	3388.46	3476.63	3446.76	3507.81	3506.31	3483.37
715.385	2.92308	3329.52	3390.59	3479.26	3474.59	3531.29	3530	3488.14
715.385	3	3331.66	3392.72	3481.85	3476.8	3533.35	3532.36	3490.97
733.33	0	3226.97	3178.51	3164.6	3164.59	3051.78	3051.78	2974.13
733.33	0.0769328	3230.06	3182	3169.1	3109.47	3066.42	3023.82	2947.67
733.33	0.153856	3233.21	3185.64	3173.91	3111.57	3075.49	2997.52	2941.83
733.33	0.230778	3236.68	3189.63	3179.2	3114.68	3079.9	3014.98	2945.54
733.33	0.307701	3240.4	3193.96	3184.99	3116.26	3084.42	3035.22	2950.15
733.33	0.384624	3244.45	3198.74	3191.46	3118.88	3107.27	3051.78	2955.18
733.33	0.461547	3248.99	3204.15	3198.84	3122.19	3138.16	3067.67	2968.84
733.33	0.53847	3252.96	3210.47	3207.2	3125.96	3143.56	3082.14	3034.85
733.33	0.615393	3255.22	3253.74	3220.6	3130	3148.58	3104.33	3156.58
733.33	0.692315	3257.48	3289.31	3333.59	3134.2	3153.26	3117.25	3160.31
733.33	0.769238	3259.73	3291.67	3394.2	3138.47	3157.64	3117.42	3164.17
733.33	0.846161	3261.98	3294.01	3399.41	3142.77	3205.8	3117.56	3168.18
733.33	0.923084	3264.23	3296.35	3403.65	3147.04	3256.39	3117.94	3172.29
733.33	1.00001	3266.48	3298.68	3407.5	3151.27	3296.57	3118.63	3176.5
733.33	1.07693	3268.73	3301	3410.96	3163.41	3327.76	3119.54	3180.81
733.33	1.15385	3270.88	3303.32	3419.85	3171.41	3345	3132.13	3185.17
733.33	1.23078	3273.09	3305.62	3422.82	3193.12	3358.63	3164.48	3189.61
733.33	1.3077	3275.46	3326.37	3425.71	3210.61	3372.67	3200.73	3194.09
733.33	1.38462	3278.56	3340.39	3428.51	3224.54	3387.82	3233.23	3213.43
733.33	1.46154	3281.53	3343.38	3431.24	3237.15	3406.08	3264.04	3255.05
733.33	1.53847	3284.38	3346.24	3433.92	3252.12	3426.24	3293.41	3284.15
733.33	1.61539	3287.14	3348.98	3436.59	3266.44	3458.74	3321.76	3311.42
733.33	1.69231	3289.83	3351.6	3439.11	3279.83	3464.46	3303.62	3337.46
733.33	1.76923	3292.45	3354.2	3441.64	3292.78	3468.6	3333.36	3347.96
733.33	1.84616	3295.01	3356.71	3444.14	3305.56	3472.08	3363.6	3347.87
733.33	1.92308	3297.52	3359.17	3446.6	3318.5	3475.24	3395.03	3355.4
733.33	2	3299.98	3361.58	3449.03	3331.93	3478.17	3427.65	3376.94
733.33	2.07693	3302.4	3363.95	3451.43	3346.1	3480.98	3460.99	3412.46
733.33	2.15385	3304.79	3366.29	3453.81	3361.15	3483.68	3479.45	3444.21
733.33	2.23077	3307.15	3368.6	3456.22	3377.36	3486.29	3482.34	3456.46
733.33	2.30769	3309.47	3370.88	3458.5	3394.99	3488.85	3485.27	3459.88
733.33	2.38462	3311.77	3373.14	3460.82	3414.25	3491.35	3487.96	3463.02
733.33	2.46154	3314.05	3375.37	3463.28	3435.56	3493.82	3490.74	3466.18
733.33	2.53846	3316.3	3377.59	3465.98	3445.58	3496.27	3493.48	3469.26
733.33	2.61539	3318.54	3379.8	3468.61	3454.49	3498.69	3496.18	3472.29
733.33	2.69231	3320.76	3381.98	3470.85	3463.26	3501.07	3498.86	3475.28
733.33	2.76923	3322.96	3384.14	3473.09	3467.96	3503.43	3501.53	3478.22
733.33	2.84615	3325.14	3386.31	3475.31	3470.2	3505.79	3504.17	3481.13
733.33	2.92308	3327.31	3388.46	3477.51	3472.43	3529.39	3527.97	3485.88
733.33	3	3329.47	3390.59	3479.71	3474.65	3531.46	3530.33	3488.72
751.28	0	3225.02	3176.69	3163.05	3163.05	3051.1	3051.1	2973.57
751.28	0.0769328	3228.14	3180.21	3167.58	3133.34	3064.41	3034.82	2953.22
751.28	0.153856	3231.32	3183.87	3172.42	3109.57	3074.09	3002.97	2941.97
751.28	0.230778	3234.83	3187.89	3177.72	3113.37	3078.52	3016.62	2945.25
751.28	0.307701	3238.59	3192.23	3183.55	3116.15	3083.06	3038.92	2949.62
751.28	0.384624	3242.7	3197.06	3190.05	3118.72	3103.45	3062.43	2961.86
751.28	0.461547	3247.28	3202.49	3197.31	3121.92	3134.7	3083.52	3033.27
751.28	0.53847	3250.68	3208.81	3205.66	3125.54	3140.33	3102.28	3156.34
751.28	0.615393	3252.95	3239.52	3215.49	3129.43	3145.8	3124.53	3157.04
751.28	0.692315	3255.21	3287.04	3308.65	3133.48	3150.37	3132.78	3160.71
751.28	0.769238	3257.47	3289.4	3385.08	3137.63	3154.9	3131.14	3164.53
751.28	0.846161	3259.72	3291.76	3396.02	3141.78	3176.57	3129.72	3168.48
751.28	0.923084	3261.97	3294.1	3400.58	3145.95	3242.66	3128.59	3172.56
751.28	1.00001	3264.2	3296.44	3404.57	3151.61	3285.78	3127.88	3176.75
751.28	1.07693	3266.43	3298.77	3408.21	3186.1	3319.14	3128.7	3181.03
751.28	1.15385	3268.66	3301.09	3411.59	3214.96	3339	3161.74	3185.4
751.28	1.23078	3270.87	3303.4	3420.26	3238.02	3352.61	3198.13	3189.85
751.28	1.3077	3273.08	3320.3	3423.19	3257.06	3366.53	3232.43	3194.68
751.28	1.38462	3275.75	3337.6	3426.03	3273.35	3381.14	3265.01	3223.15
751.28	1.46154	3278.79	3340.68	3428.8	3287.71	3397.25	3296.03	3255.05
751.28	1.53847	3281.7	3343.6	3431.5	3300.81	3416.45	3325.57	3284.51
751.28	1.61539	3284.51	3346.41	3434.14	3318.45	3452.97	3353.76	3312.04
751.28	1.69231	3287.24	3349.11	3436.74	3333.76	3460.86	3381.13	3338.12
751.28	1.76923	3289.9	3351.73	3439.29	3347.44	3465.58	3407.91	3363.48
751.28	1.84616	3292.5	3354.28	3441.8	3359.87	3469.36	3386.59	3386.41
751.28	1.92308	3295.04	3356.78	3444.28	3371.09	3472.68	3398.19	3374.19
751.28	2	3297.53	3359.22	3446.73	3381.31	3475.72	3433.38	3402.31
751.28	2.07693	3299.98	3361.62	3449.46	3390.87	3478.62	3470.38	3417.98
751.28	2.15385	3302.39	3363.98	3452.25	3400.06	3481.38	3477.31	3450.92
751.28	2.23077	3304.77	3366.31	3454.84	3409.07	3484.05	3480.18	3454.3
751.28	2.30769	3307.12	3368.61	3457.2	3418	3486.66	3483.01	3457.59
751.28	2.38462	3309.44	3370.89	3459.53	3426.92	3489.22	3485.8	3460.8
751.28	2.46154	3311.72	3373.15	3461.84	3435.84	3491.7	3488.58	3463.95
751.28	2.53846	3314.01	3375.38	3464.13	3444.74	3494.16	3491.31	3467.02
751.28	2.61539	3316.26	3377.6	3466.41	3453.57	3496.59	3494.03	3470.05
751.28	2.69231	3318.5	3379.8	3468.66	3462.36	3499	3496.71	3473.03
751.28	2.76923	3320.71	3381.99	3470.91	3465.77	3501.38	3499.38	3475.97
751.28	2.84615	3322.91	3384.16	3473.14	3468.03	3503.74	3502.02	3478.88
751.28	2.92308	3325.09	3386.32	3475.35	3470.27	3527.47	3525.94	3483.64
751.28	3	3327.26	3388.46	3477.55	3472.5	3529.56	3528.3	3486.45
769.23	0	3223.06	3174.88	3161.48	3161.48	3050.85	3050.85	2972.93
769.23	0.0769328	3226.22	3178.42	3166.02	3162.2	3062.31	3038.95	2956.18
769.23	0.153856	3229.43	3182.1	3170.85	3107.58	3072.67	3031.85	2942.49
769.23	0.230778	3232.97	3186.15	3176.16	3111.3	3077.14	3019.15	2945.25
769.23	0.307701	3236.79	3190.54	3181.92	3115.8	3081.69	3042.03	2950.84
769.23	0.384624	3240.95	3195.39	3188.34	3118.33	3099.53	3065.62	3029.33
769.23	0.461547	3245.58	3200.85	3195.56	3121.45	3108.51	3091.7	3135.13
769.23	0.53847	3248.39	3207.08	3203.83	3124.96	3136.97	3120.7	3171.92
769.23	0.615393	3250.67	3227.61	3213.49	3128.72	3142.33	3150.78	3175.64
769.23	0.692315	3252.94	3284.76	3281.92	3132.66	3147.38	3160.92	3176.38
769.23	0.769238	3255.21	3287.13	3370.53	3136.68	3152.06	3154.74	3176.43
769.23	0.846161	3257.46	3289.49	3392.6	3140.76	3156.46	3150.23	3177.16
769.23	0.923084	3259.71	3291.85	3397.43	3169.71	3227.86	3146.27	3178.38
769.23	1.00001	3261.96	3294.19	3401.63	3193.34	3274.13	3143.09	3180.08
769.23	1.07693	3264.19	3296.53	3405.41	3214.86	3310.04	3166.96	3182.17
769.23	1.15385	3266.42	3298.86	3408.89	3234.51	3332.89	3203.49	3185.87
769.23	1.23078	3268.64	3301.17	3412.16	3251.52	3346.55	3239.73	3190.33
769.23	1.3077	3270.86	3313.89	3420.65	3266.59	3360.4	3274.43	3203.77
769.23	1.38462	3273.07	3334.76	3423.53	3280.11	3374.51	3307.49	3222.44
769.23	1.46154	3276.01	3337.93	3426.33	3292.57	3390.03	3339.01	3254.75
769.23	1.53847	3278.99	3340.93	3429.07	3304.27	3407.72	3369.31	3284.6
769.23	1.61539	3281.86	3343.8	3431.98	3318.72	3429.46	3398.57	3312.42
769.23	1.69231	3284.64	3346.56	3434.93	3333.64	3456.58	3426.75	3338.54
769.23	1.76923	3287.33	3349.23	3437.78	3347.07	3462.4	3454.27	3363.6
769.23	1.84616	3289.96	3351.83	3440.33	3359.38	3466.51	3481.3	3388.55
769.23	1.92308	3292.54	3354.36	3442.78	3370.54	3470.04	3508.05	3414.64
769.23	2	3295.06	3356.84	3445.31	3380.67	3473.27	3475.81	3407.9
769.23	2.07693	3297.54	3359.27	3447.76	3390.19	3476.22	3472.21	3431.54
769.23	2.15385	3299.98	3361.66	3450.18	3399.3	3479.05	3475.13	3448.75
769.23	2.23077	3302.39	3364.01	3452.57	3408.25	3481.77	3478	3452.14
769.23	2.30769	3304.75	3366.33	3454.92	3417.14	3484.41	3480.85	3455.39
769.23	2.38462	3307.1	3368.63	3457.28	3425.98	3487.01	3483.64	3458.57
769.23	2.46154	3309.41	3370.91	3459.6	3434.83	3489.54	3486.41	3461.7
769.23	2.53846	3311.71	3373.16	3461.91	3443.66	3492.03	3489.15	3464.78
769.23	2.61539	3313.98	3375.39	3464.19	3452.51	3494.48	3491.87	3467.8
769.23	2.69231	3316.22	3377.61	3466.46	3461.19	3496.91	3494.54	3470.78
769.23	2.76923	3318.46	3379.81	3468.72	3463.58	3499.3	3497.22	3473.69
769.23	2.84615	3320.67	3382	3470.95	3465.84	3501.68	3499.86	3476.63
769.23	2.92308	3322.87	3384.17	3473.18	3468.09	3504.07	3502.48	3479.47
769.23	3	3325.05	3386.32	3475.39	3470.33	3527.63	3526.28	3484.22
787.18	0	3221.11	3173.06	3159.8	3159.81	3049.4	3049.4	2971.18
787.18	0.0769328	3224.3	3176.63	3164.33	3173.76	3060.27	3040.56	2957.77
787.18	0.153856	3227.54	3180.34	3169.18	3132.25	3071.24	3048.93	2945.68
787.18	0.230778	3231.13	3184.42	3174.45	3109.26	3075.74	3041.67	2945.55
787.18	0.307701	3234.98	3188.84	3180.24	3113.87	3080.32	3049.7	3014.32
787.18	0.384624	3239.2	3193.72	3186.64	3117.79	3085	3075.21	3114.49
787.18	0.461547	3243.8	3199.15	3193.79	3120.84	3104.6	3101.8	3168.61
787.18	0.53847	3246.09	3205.36	3201.97	3124.26	3133.51	3129.37	3172.2
787.18	0.615393	3248.38	3218.09	3211.5	3127.94	3139.12	3157.68	3175.82
787.18	0.692315	3250.66	3277.26	3254.37	3140.52	3144.31	3164.37	3179.63
787.18	0.769238	3252.93	3284.85	3352.34	3163.5	3149.15	3168.29	3183.56
787.18	0.846161	3255.19	3287.22	3388.89	3183.34	3153.68	3172.41	3187.62
787.18	0.923084	3257.45	3289.58	3394.16	3200	3213.48	3176.65	3191.77
787.18	1.00001	3259.7	3291.93	3398.6	3214.04	3261.44	3192.53	3196.01
787.18	1.07693	3261.94	3294.28	3402.54	3228.76	3300.22	3222.18	3200.34
787.18	1.15385	3264.18	3296.61	3406.13	3244.66	3326.78	3259.37	3203.31
787.18	1.23078	3266.41	3298.94	3409.48	3258.95	3340.39	3295.29	3205.46
787.18	1.3077	3268.63	3307.22	3412.65	3272	3354.49	3329.85	3205.44
787.18	1.38462	3270.84	3331.85	3421.71	3284.07	3368.36	3363.27	3221.35
787.18	1.46154	3273.19	3335.14	3424.58	3295.4	3383.13	3394.99	3254.07
787.18	1.53847	3276.22	3338.22	3427.38	3306.22	3399.57	3427.07	3284.13
787.18	1.61539	3279.16	3341.16	3430.1	3317.54	3419.26	3457.91	3312.01
787.18	1.69231	3281.98	3343.98	3432.77	3332.44	3450.91	3488.32	3338.15
787.18	1.76923	3284.73	3346.88	3435.38	3345.85	3458.7	3518.24	3363.11
787.18	1.84616	3287.4	3349.35	3437.96	3358.23	3463.45	3547.38	3387.56
787.18	1.92308	3290.01	3351.92	3440.48	3369.43	3467.26	3575.5	3412.34
787.18	2	3292.57	3354.43	3442.98	3379.62	3470.63	3574.68	3439.44
787.18	2.07693	3295.08	3356.9	3445.44	3389.18	3473.76	3562.04	3439.21
787.18	2.15385	3297.54	3359.31	3447.88	3398.28	3476.68	3472.94	3457.32
787.18	2.23077	3299.97	3361.7	3450.28	3407.19	3479.45	3475.82	3459.79
787.18	2.30769	3302.37	3364.04	3452.66	3416.03	3482.16	3478.65	3453.16
787.18	2.38462	3304.74	3366.36	3455.01	3424.81	3484.78	3481.45	3456.34
787.18	2.46154	3307.07	3368.66	3457.36	3433.64	3487.35	3484.22	3459.44
787.18	2.53846	3309.39	3370.93	3459.67	3442.43	3489.86	3486.96	3462.5
787.18	2.61539	3311.67	3373.18	3461.97	3451.19	3492.35	3489.69	3465.54
787.18	2.69231	3313.94	3375.41	3464.25	3459.08	3494.79	3492.38	3468.52
787.18	2.76923	3316.19	3377.63	3466.52	3461.37	3497.25	3495.05	3471.44
787.18	2.84615	3318.42	3379.83	3468.77	3463.65	3499.6	3497.69	3474.35
787.18	2.92308	3320.63	3382.01	3471	3465.91	3501.99	3500.33	3477.21
787.18	3	3322.83	3384.19	3473.21	3468.16	3525.7	3524.24	3481.96
805.13	0	3219.16	3171.24	3158.12	3158.11	3047.96	3047.96	2969.45
805.13	0.0769328	3222.37	3174.84	3162.66	3179.49	3058.3	3041.1	2958.55
805.13	0.153856	3225.67	3178.58	3167.49	3159.07	3069.8	3058.57	2950.33
805.13	0.230778	3229.29	3182.69	3172.78	3142.77	3074.33	3061.52	2985.79
805.13	0.307701	3233.19	3187.14	3178.55	3136.07	3078.93	3066.28	3087.32
805.13	0.384624	3237.44	3192.03	3184.9	3139.81	3083.63	3085.88	3158.54
805.13	0.461547	3241.48	3197.43	3192.03	3143.76	3100.56	3111.43	3168.53
805.13	0.53847	3243.79	3203.63	3200.14	3153.46	3129.97	3137.52	3172.18
805.13	0.615393	3246.08	3210.96	3209.54	3166.06	3135.77	3163.09	3175.99
805.13	0.692315	3248.37	3266.85	3225.38	3179.54	3141.14	3167.41	3179.94
805.13	0.769238	3250.65	3282.56	3330.43	3192.58	3146.15	3171.34	3184.02
805.13	0.846161	3252.92	3284.93	3385.01	3204.65	3150.83	3175.43	3188.05
805.13	0.923084	3255.18	3287.3	3390.73	3215.71	3192.57	3180.39	3192.19
805.13	1.00001	3257.44	3289.66	3395.46	3225.53	3247.81	3211.16	3196.4
805.13	1.07693	3259.69	3292.01	3399.59	3236.78	3289.6	3246.05	3200.72
805.13	1.15385	3261.93	3294.36	3403.33	3250.65	3320.46	3284.47	3205.12
805.13	1.23078	3264.16	3296.69	3406.78	3263.41	3334.41	3322.28	3209.57
805.13	1.3077	3266.39	3300.05	3410.03	3275.24	3348.19	3358.93	3214.11
805.13	1.38462	3268.61	3325.94	3419.13	3286.37	3362.07	3394.49	3218.94
805.13	1.46154	3270.83	3332.3	3422.05	3296.97	3376.47	3428.61	3252.29
805.13	1.53847	3273.44	3335.46	3424.88	3307.23	3392.12	3462.33	3282.86
805.13	1.61539	3276.42	3338.48	3427.64	3317.3	3410.09	3495.27	3310.96
805.13	1.69231	3279.31	3341.37	3430.35	3330.29	3430.06	3527.69	3337.31
805.13	1.76923	3282.09	3344.15	3432.98	3343.91	3454.27	3559.61	3362.02
805.13	1.84616	3284.81	3346.84	3435.57	3356.42	3460.19	3590.72	3385.8
805.13	1.92308	3287.46	3349.46	3438.12	3367.85	3464.48	3600.25	3409.6
805.13	2	3290.05	3352.01	3440.63	3378.27	3467.98	3589.33	3434.71
805.13	2.07693	3292.59	3354.51	3443.11	3387.79	3471.22	3575.72	3463.38
805.13	2.15385	3295.09	3356.95	3445.56	3396.97	3474.24	3562.52	3467.2
805.13	2.23077	3297.55	3359.36	3447.98	3405.88	3477.11	3522.79	3459.75
805.13	2.30769	3299.97	3361.74	3450.35	3414.73	3479.86	3476.44	3462.02
805.13	2.38462	3302.36	3364.08	3452.75	3423.45	3482.53	3479.25	3454.09
805.13	2.46154	3304.72	3366.39	3455.16	3432.25	3485.14	3482.02	3457.21
805.13	2.53846	3307.05	3368.68	3457.43	3441.06	3487.69	3484.77	3460.27
805.13	2.61539	3309.36	3370.95	3459.75	3449.76	3490.17	3487.49	3463.28
805.13	2.69231	3311.64	3373.2	3462.03	3456.85	3492.67	3490.19	3466.26
805.13	2.76923	3313.91	3375.43	3464.3	3459.16	3495.15	3492.87	3469.18
805.13	2.84615	3316.15	3377.65	3466.57	3461.44	3497.52	3495.52	3472.07
805.13	2.92308	3318.38	3379.85	3468.81	3463.71	3499.9	3498.15	3474.92
805.13	3	3320.6	3382.04	3471.04	3465.97	3523.76	3522.18	3479.7
823.08	0	3217.2	3169.43	3156.41	3156.41	3046.54	3046.52	2967.72
823.08	0.0769328	3220.45	3173.05	3160.96	3182.54	3056.12	3041.08	2958.86
823.08	0.153856	3223.78	3176.83	3165.8	3171.33	3068.35	3064.81	2953.05
823.08	0.230778	3227.44	3180.97	3171.09	3165.12	3072.9	3074.77	3051.2
823.08	0.307701	3231.39	3185.46	3176.84	3165.13	3077.53	3085.31	3135.69
823.08	0.384624	3235.7	3190.3	3183.18	3171.53	3082.26	3097.44	3165.41
823.08	0.461547	3239.16	3195.69	3190.25	3175.84	3096.03	3120.42	3168.68
823.08	0.53847	3241.47	3201.87	3198.26	3182.1	3113.28	3145.45	3172.24
823.08	0.615393	3243.77	3209.15	3207.58	3190.14	3132.32	3167.21	3175.99
823.08	0.692315	3246.07	3256.05	3218.49	3198.95	3137.83	3171.01	3179.89
823.08	0.769238	3248.35	3280.26	3306.18	3207.95	3143.05	3174.86	3183.9
823.08	0.846161	3250.63	3282.64	3380.86	3216.7	3147.89	3178.93	3188.03
823.08	0.923084	3252.9	3285.02	3387.14	3225.04	3160.98	3190.22	3192.22
823.08	1.00001	3255.17	3287.39	3392.19	3232.92	3233.03	3221.19	3196.5
823.08	1.07693	3257.42	3289.75	3396.55	3241.71	3278.04	3256.29	3200.84
823.08	1.15385	3259.67	3292.1	3400.44	3254.34	3312.76	3293.37	3205.21
823.08	1.23078	3261.91	3294.44	3404.02	3266.1	3328.14	3331.96	3209.64
823.08	1.3077	3264.15	3296.77	3407.36	3277.13	3342.02	3369.5	3214.1
823.08	1.38462	3266.37	3319.9	3416.51	3287.61	3355.98	3405.71	3219.22
823.08	1.46154	3268.59	3329.42	3419.48	3297.69	3369.99	3440.79	3249.87
823.08	1.53847	3270.81	3332.67	3422.36	3307.52	3385.01	3474.98	3280.41
823.08	1.61539	3273.78	3335.77	3425.16	3317.21	3401.77	3508.19	3308.94
823.08	1.69231	3276.6	3338.72	3427.88	3327.18	3420.86	3540.69	3335.25
823.08	1.76923	3279.44	3341.56	3430.55	3341.18	3448.96	3571.87	3359.91
823.08	1.84616	3282.19	3344.3	3433.17	3354.02	3456.38	3598.1	3383.35
823.08	1.92308	3284.88	3346.97	3435.74	3365.75	3461.33	3598.92	3406.42
823.08	2	3287.51	3349.56	3438.28	3376.38	3465.24	3599.62	3429.92
823.08	2.07693	3290.09	3352.09	3440.77	3386.13	3468.6	3590.64	3455.69
823.08	2.15385	3292.62	3354.58	3443.24	3395.37	3471.75	3576.37	3486.38
823.08	2.23077	3295.1	3357.01	3445.67	3404.34	3474.7	3562.61	3482.02
823.08	2.30769	3297.55	3359.42	3448.09	3413.15	3477.52	3551.21	3462.52
823.08	2.38462	3299.96	3361.78	3450.47	3421.91	3480.25	3477.04	3464.53
823.08	2.46154	3302.34	3364.12	3452.83	3430.68	3482.9	3479.81	3454.95
823.08	2.53846	3304.7	3366.43	3455.17	3439.43	3485.48	3482.56	3458.01
823.08	2.61539	3307.02	3368.72	3457.5	3448.18	3488.01	3485.29	3461.02
823.08	2.69231	3309.33	3370.98	3459.8	3454.62	3490.52	3487.99	3463.98
823.08	2.76923	3311.61	3373.23	3462.09	3456.93	3492.98	3490.67	3466.91
823.08	2.84615	3313.88	3375.46	3464.35	3459.23	3495.43	3493.33	3469.81
823.08	2.92308	3316.12	3377.68	3466.61	3461.51	3497.82	3495.97	3472.66
823.08	3	3318.35	3379.88	3468.85	3463.78	3521.8	3520.14	3477.43
841.03	0	3215.25	3167.62	3154.69	3154.69	3045.11	3045.11	2965.98
841.03	0.0769328	3218.53	3171.27	3159.25	3178.69	3054	3055.66	2958.82
841.03	0.153856	3221.89	3175.08	3164.09	3177.87	3066.58	3069.98	2991.18
841.03	0.230778	3225.59	3179.26	3169.38	3176.28	3071.46	3084.61	3104.81
841.03	0.307701	3229.59	3183.71	3175.13	3179.29	3076.12	3099.38	3144.98
841.03	0.384624	3233.95	3188.56	3181.45	3186.65	3080.86	3113.51	3165.84
841.03	0.461547	3236.83	3193.96	3188.5	3192.64	3092.04	3129.22	3169.02
841.03	0.53847	3239.15	3200.09	3196.47	3197.42	3102.07	3156.22	3172.48
841.03	0.615393	3241.46	3207.32	3205.65	3203.5	3128.76	3171.41	3176.15
841.03	0.692315	3243.76	3245.37	3216.39	3210.26	3134.52	3174.98	3179.98
841.03	0.769238	3246.05	3277.95	3280.92	3217.34	3139.88	3178.8	3183.94
841.03	0.846161	3248.34	3280.34	3366.07	3224.36	3144.88	3182.81	3187.99
841.03	0.923084	3250.61	3282.73	3383.31	3231.25	3149.56	3200.27	3192.16
841.03	1.00001	3252.89	3285.1	3388.77	3237.94	3217.22	3230.73	3196.38
841.03	1.07693	3255.15	3287.47	3393.38	3244.72	3265.47	3266.8	3200.65
841.03	1.15385	3257.4	3289.83	3397.48	3256.54	3303.01	3303.29	3205.02
841.03	1.23078	3259.65	3292.18	3401.19	3267.62	3321.74	3341.41	3209.41
841.03	1.3077	3261.89	3294.52	3404.63	3278.06	3335.82	3379.52	3213.85
841.03	1.38462	3264.13	3313.38	3413.86	3288.08	3349.62	3416.64	3218.8
841.03	1.46154	3266.35	3326.49	3416.89	3297.76	3363.6	3452.31	3248.29
841.03	1.53847	3268.58	3329.84	3419.81	3307.25	3378.17	3486.84	3277.05
841.03	1.61539	3270.85	3333.01	3422.65	3316.67	3393.99	3519.99	3305.69
841.03	1.69231	3273.85	3336.03	3425.4	3326.1	3412.33	3551.84	3332.18
841.03	1.76923	3276.74	3338.94	3428.11	3337.65	3434.94	3581.99	3356.68
841.03	1.84616	3279.55	3341.74	3430.75	3350.94	3452.19	3596.34	3380.13
841.03	1.92308	3282.28	3344.45	3433.35	3363.08	3457.92	3597.38	3402.5
841.03	2	3284.95	3347.09	3435.91	3374.08	3462.26	3598.23	3424.83
841.03	2.07693	3287.56	3349.66	3438.42	3384.1	3465.91	3598.93	3448.42
841.03	2.15385	3290.12	3352.18	3440.91	3393.5	3469.19	3591.44	3475.37
841.03	2.23077	3292.63	3354.65	3443.36	3402.52	3472.25	3576.6	3508.31
841.03	2.30769	3295.11	3357.08	3445.78	3411.39	3475.14	3562.43	3489.28
841.03	2.38462	3297.55	3359.47	3448.18	3420.17	3477.93	3550.82	3466.04
841.03	2.46154	3299.95	3361.83	3450.56	3428.93	3480.62	3543.48	3467.61
841.03	2.53846	3302.33	3364.16	3452.91	3437.64	3483.25	3480.35	3468.27
841.03	2.61539	3304.67	3366.47	3455.25	3446.28	3485.82	3483.07	3458.72
841.03	2.69231	3307	3368.75	3457.56	3452.37	3488.34	3485.78	3461.7
841.03	2.76923	3309.3	3371.02	3459.86	3454.7	3490.83	3488.47	3464.63
841.03	2.84615	3311.59	3373.27	3462.14	3457.01	3493.28	3491.14	3467.53
841.03	2.92308	3313.85	3375.5	3464.4	3459.3	3495.71	3493.78	3470.39
841.03	3	3316.09	3377.72	3466.65	3461.58	3519.85	3518.08	3475.16
858.97	0	3213.29	3165.81	3152.97	3152.96	3043.74	3043.69	2964.24
858.97	0.0769328	3216.61	3169.49	3157.53	3171.84	3052.1	3058.51	2958.56
858.97	0.153856	3220.01	3173.33	3162.38	3181.65	3064.56	3075	3053.63
858.97	0.230778	3223.75	3177.5	3167.66	3182.53	3070.01	3092.97	3119.65
858.97	0.307701	3227.8	3181.94	3173.41	3187.13	3074.69	3110.54	3152.02
858.97	0.384624	3232.16	3186.79	3179.72	3195.08	3079.46	3126.49	3166.36
858.97	0.461547	3234.5	3192.18	3186.73	3202.72	3084.34	3142.66	3169.43
858.97	0.53847	3236.82	3198.3	3194.65	3206.83	3097.73	3161.53	3172.83
858.97	0.615393	3239.13	3205.48	3203.73	3211.92	3125.07	3175.79	3176.38
858.97	0.692315	3241.44	3235.41	3214.28	3217.57	3131.07	3179.29	3180.16
858.97	0.769238	3243.74	3275.63	3254.82	3223.52	3136.61	3183.04	3184.04
858.97	0.846161	3246.04	3278.03	3346.51	3229.55	3141.77	3186.97	3188.03
858.97	0.923084	3248.32	3280.42	3379.22	3235.56	3146.61	3209.23	3192.12
858.97	1.00001	3250.6	3282.81	3383.64	3241.48	3199.85	3239.66	3196.27
858.97	1.07693	3252.87	3285.19	3390.1	3247.21	3252.2	3277.06	3200.51
858.97	1.15385	3255.13	3287.55	3394.41	3257.64	3292.46	3313.52	3204.81
858.97	1.23078	3257.38	3289.91	3398.29	3268.21	3314.7	3349.98	3209.16
858.97	1.3077	3259.63	3292.26	3401.85	3278.28	3329.44	3389.04	3213.55
858.97	1.38462	3261.87	3306.37	3411.16	3287.94	3343.31	3426.68	3218.01
858.97	1.46154	3264.11	3323.51	3414.27	3297.33	3357.17	3463.04	3247.37
858.97	1.53847	3266.33	3326.95	3417.24	3306.56	3371.37	3497.57	3275.03
858.97	1.61539	3268.55	3330.21	3420.14	3315.73	3386.72	3530.38	3301.26
858.97	1.69231	3271.07	3333.31	3422.92	3324.98	3403.71	3561.45	3327.87
858.97	1.76923	3274.02	3336.28	3425.65	3334.34	3423.94	3589.98	3352.75
858.97	1.84616	3276.87	3339.14	3428.32	3347.11	3446.93	3594.53	3375.84
858.97	1.92308	3279.65	3341.91	3430.94	3359.79	3454.28	3595.66	3397.91
858.97	2	3282.36	3344.59	3433.52	3371.28	3459.16	3596.67	3419.38
858.97	2.07693	3285.01	3347.2	3436.06	3381.66	3463.08	3597.49	3441.35
858.97	2.15385	3287.59	3349.76	3438.56	3391.26	3466.55	3598.23	3465.3
858.97	2.23077	3290.14	3352.26	3441.03	3400.42	3469.73	3591.98	3493.88
858.97	2.30769	3292.64	3354.72	3443.47	3409.42	3472.72	3576.5	3524.98
858.97	2.38462	3295.11	3357.14	3445.88	3418.18	3475.56	3561.91	3502.06
858.97	2.46154	3297.54	3359.53	3448.27	3426.94	3478.33	3550.27	3471.05
858.97	2.53846	3299.94	3361.88	3450.64	3435.66	3481.01	3543.11	3471.7
858.97	2.61539	3302.31	3364.21	3452.99	3444.34	3483.59	3506.75	3472.94
858.97	2.69231	3304.66	3366.51	3455.31	3450.12	3486.17	3483.57	3459.43
858.97	2.76923	3306.98	3368.8	3457.62	3452.45	3488.67	3486.26	3462.36
858.97	2.84615	3309.28	3371.06	3459.91	3454.77	3491.15	3488.92	3465.23
858.97	2.92308	3311.56	3373.31	3462.19	3457.08	3493.58	3491.58	3468.12
858.97	3	3313.82	3375.54	3464.45	3459.36	3517.88	3516.02	3472.9
876.92	0	3211.33	3163.99	3151.23	3151.22	3041.72	3041.65	2896.9
876.92	0.0769328	3214.68	3167.72	3155.79	3170.41	3050.7	3061.6	2972.11
876.92	0.153856	3218.11	3171.56	3160.65	3183.89	3062.45	3080.34	3089.63
876.92	0.230778	3221.91	3175.7	3165.95	3186.31	3068.56	3100.79	3126.2
876.92	0.307701	3225.99	3180.15	3171.69	3191.87	3073.26	3120	3157.48
876.92	0.384624	3229.81	3185.01	3177.97	3200.16	3078.05	3137.4	3166.94
876.92	0.461547	3232.15	3190.39	3184.96	3209.35	3082.95	3156.1	3169.88
876.92	0.53847	3234.48	3196.5	3192.83	3213.09	3093.24	3173.25	3173.13
876.92	0.615393	3236.8	3203.64	3201.81	3217.58	3114.02	3181.71	3176.63
876.92	0.692315	3239.12	3226.57	3212.22	3222.57	3127.49	3183.74	3180.29
876.92	0.769238	3241.43	3271.62	3227.69	3227.84	3133.24	3187.37	3184.11
876.92	0.846161	3243.72	3275.71	3324.33	3233.24	3138.57	3191.23	3188.03
876.92	0.923084	3246.02	3278.12	3374.81	3238.64	3143.57	3216.67	3192.03
876.92	1.00001	3248.3	3280.51	3381.36	3243.99	3166.14	3248.43	3196.13
876.92	1.07693	3250.58	3282.89	3386.65	3249.24	3237.44	3286.12	3200.29
876.92	1.15385	3252.85	3285.26	3391.22	3257.93	3281.38	3323.3	3204.51
876.92	1.23078	3255.11	3287.63	3395.29	3268.16	3308.03	3360.34	3208.79
876.92	1.3077	3257.36	3289.99	3399	3277.91	3322.8	3397.46	3213.14
876.92	1.38462	3259.61	3298.72	3408.42	3287.31	3336.94	3435.95	3217.54
876.92	1.46154	3261.85	3320.47	3411.59	3296.46	3350.91	3472.71	3245.13
876.92	1.53847	3264.08	3324.02	3414.64	3305.48	3365.01	3506.88	3272.94
876.92	1.61539	3266.31	3327.37	3417.56	3314.48	3379.69	3539.2	3299.02
876.92	1.69231	3268.53	3330.55	3420.4	3323.55	3396.14	3568.71	3322.06
876.92	1.76923	3271.26	3333.59	3423.17	3332.76	3414.31	3590.93	3347.19
876.92	1.84616	3274.16	3336.5	3425.87	3342.35	3437.05	3592.45	3370.35
876.92	1.92308	3276.99	3339.33	3428.52	3355.77	3450.03	3593.8	3392.4
876.92	2	3279.74	3342.06	3431.12	3367.88	3455.76	3594.92	3413.35
876.92	2.07693	3282.42	3344.73	3433.67	3378.74	3460.12	3595.92	3434.19
876.92	2.15385	3285.05	3347.32	3436.22	3388.67	3463.78	3596.93	3456.09
876.92	2.23077	3287.63	3349.86	3438.69	3398.04	3467.14	3597.46	3480.84
876.92	2.30769	3290.16	3352.35	3441.14	3407.09	3470.24	3592.03	3511.11
876.92	2.38462	3292.65	3354.79	3443.57	3415.97	3473.17	3575.87	3529.12
876.92	2.46154	3295.11	3357.2	3445.98	3424.76	3475.98	3561.06	3523.99
876.92	2.53846	3297.54	3359.58	3448.36	3433.5	3478.68	3549.31	3478.51
876.92	2.61539	3299.93	3361.94	3450.72	3442.21	3481.34	3542.61	3477.34
876.92	2.69231	3302.3	3364.26	3453.06	3447.85	3483.93	3539.7	3477.46
876.92	2.76923	3304.64	3366.56	3455.37	3450.2	3486.48	3484.04	3478.22
876.92	2.84615	3306.96	3368.85	3457.68	3452.53	3489	3486.72	3462.97
876.92	2.92308	3309.26	3371.11	3459.96	3454.85	3491.5	3489.38	3465.83
876.92	3	3311.54	3373.36	3462.23	3457.15	3493.9	3492.02	3468.69
894.87	0	3209.37	3162.19	3149.47	3149.47	3038.96	3039.03	2897.86
894.87	0.0769328	3212.76	3165.93	3154.06	3169.21	3046.36	3064.88	3020
894.87	0.153856	3216.23	3169.73	3158.92	3185.18	3060.33	3086.11	3095.27
894.87	0.230778	3220.05	3173.88	3164.22	3188.71	3067.08	3108.33	3130.9
894.87	0.307701	3224.19	3178.35	3169.95	3194.9	3071.89	3128.59	3162.09
894.87	0.384624	3227.45	3183.2	3176.23	3203.5	3076.63	3146.92	3167.4
894.87	0.461547	3229.81	3188.59	3183.19	3214.04	3081.54	3174.06	3170.22
894.87	0.53847	3232.13	3194.69	3191.01	3217.41	3088.58	3184.62	3173.35
894.87	0.615393	3234.46	3201.79	3199.91	3221.56	3099.65	3195.46	3176.73
894.87	0.692315	3236.78	3218.64	3210.19	3226.1	3123.8	3197.31	3180.34
894.87	0.769238	3239.1	3264.68	3222.22	3230.92	3129.77	3199.85	3184.06
894.87	0.846161	3241.41	3273.39	3300.88	3235.83	3135.28	3202.87	3187.87
894.87	0.923084	3243.7	3275.8	3369.97	3240.8	3140.45	3223	3191.78
894.87	1.00001	3246	3278.2	3377.3	3245.75	3145.88	3256.4	3195.82
894.87	1.07693	3248.28	3280.59	3383.04	3250.67	3220.72	3294.71	3199.92
894.87	1.15385	3250.56	3282.97	3387.9	3257.56	3269.28	3332.8	3204.07
894.87	1.23078	3252.82	3285.34	3392.19	3267.53	3301.69	3369.56	3208.27
894.87	1.3077	3255.09	3287.71	3396.06	3277.06	3315.86	3406.54	3212.54
894.87	1.38462	3257.34	3290.37	3405.6	3286.26	3330.27	3443.31	3216.86
894.87	1.46154	3259.59	3315.15	3408.86	3295.23	3344.46	3480.08	3241.1
894.87	1.53847	3261.83	3321.03	3412.1	3304.1	3358.5	3514.22	3269.38
894.87	1.61539	3264.06	3324.47	3414.97	3312.92	3372.84	3545.93	3295.7
894.87	1.69231	3266.29	3327.74	3417.86	3321.86	3388.27	3574.8	3319.68
894.87	1.76923	3268.51	3330.86	3420.67	3330.93	3405.46	3588.44	3339.94
894.87	1.84616	3271.42	3333.84	3423.4	3340.15	3425.88	3590.11	3363.65
894.87	1.92308	3274.3	3336.72	3426.08	3350.83	3444.94	3591.64	3385.59
894.87	2	3277.09	3339.51	3428.88	3363.74	3452.04	3592.97	3406.51
894.87	2.07693	3279.82	3342.21	3431.29	3375.27	3456.97	3594.14	3426.74
894.87	2.15385	3282.48	3344.85	3433.84	3385.64	3460.96	3595.48	3447.23
894.87	2.23077	3285.09	3347.43	3436.34	3395.3	3464.46	3595.97	3469.48
894.87	2.30769	3287.67	3349.95	3438.81	3404.52	3467.68	3596.69	3495.39
894.87	2.38462	3290.18	3352.43	3441.25	3413.5	3470.71	3591.73	3525.23
894.87	2.46154	3292.66	3354.87	3443.67	3422.33	3473.57	3575.08	3533.53
894.87	2.53846	3295.11	3357.27	3446.07	3431.12	3476.37	3559.89	3541.05
894.87	2.61539	3297.53	3359.65	3448.44	3439.82	3479.06	3548.41	3489.73
894.87	2.69231	3299.92	3362	3450.8	3445.58	3481.69	3542.1	3485.29
894.87	2.76923	3302.29	3364.32	3453.12	3447.93	3484.27	3539.49	3483.34
894.87	2.84615	3304.63	3366.62	3455.42	3450.29	3486.79	3538.85	3482.82
894.87	2.92308	3306.95	3368.96	3457.73	3452.61	3489.31	3487.16	3463.54
894.87	3	3309.24	3371.17	3460.01	3454.92	3491.76	3489.81	3466.38
912.82	0	3207.41	3160.38	3147.71	3147.71	3038.7	3038.87	2900.27
912.82	0.0769328	3210.83	3164.07	3152.3	3168.89	3043.76	3068.25	3058.36
912.82	0.153856	3214.34	3167.89	3157.18	3181.92	3051.53	3092.06	3098.88
912.82	0.230778	3218.22	3172.06	3162.48	3190.15	3065.6	3115.55	3134.34
912.82	0.307701	3222.39	3176.53	3168.22	3196.84	3070.35	3136.55	3165.47
912.82	0.384624	3225.07	3181.39	3174.49	3205.65	3075.19	3156.04	3167.68
912.82	0.461547	3227.43	3186.77	3181.42	3216.56	3080.13	3183.32	3170.41
912.82	0.53847	3229.77	3192.85	3189.19	3220.51	3084.74	3195.16	3173.4
912.82	0.615393	3232.11	3199.93	3198.01	3224.39	3094.99	3206.94	3176.71
912.82	0.692315	3234.44	3211.76	3208.16	3228.61	3119.95	3208.76	3180.16
912.82	0.769238	3236.76	3257.25	3219.97	3233.08	3126.17	3211.2	3183.77
912.82	0.846161	3239.08	3271.05	3276.9	3237.67	3131.91	3214.02	3187.52
912.82	0.923084	3241.38	3273.47	3358.22	3242.31	3137.25	3226.74	3191.38
912.82	1.00001	3243.68	3275.88	3372.96	3246.97	3142.2	3264.33	3195.3
912.82	1.07693	3245.97	3278.28	3379.22	3251.59	3203.18	3301.6	3199.29
912.82	1.15385	3248.26	3280.67	3384.44	3256.65	3255.56	3339.94	3203.33
912.82	1.23078	3250.53	3283.05	3389.12	3266.43	3294.95	3377.61	3207.46
912.82	1.3077	3252.8	3285.42	3393.04	3275.8	3309.42	3414.8	3211.69
912.82	1.38462	3255.06	3287.78	3402.73	3284.85	3323.36	3451.5	3215.94
912.82	1.46154	3257.32	3308.42	3406.09	3293.7	3337.84	3485.87	3234.13
912.82	1.53847	3259.56	3317.98	3409.28	3302.41	3351.99	3519.97	3263.57
912.82	1.61539	3261.8	3321.53	3412.35	3311.11	3366.22	3550.73	3290.59
912.82	1.69231	3264.03	3324.88	3415.28	3319.92	3381.09	3578.35	3315.75
912.82	1.76923	3266.26	3328.08	3418.14	3328.87	3397.37	3585.47	3337.35
912.82	1.84616	3268.65	3331.14	3420.92	3338	3416.1	3587.46	3354.93
912.82	1.92308	3271.57	3334.08	3423.63	3347.2	3438.26	3589.24	3377.57
912.82	2	3274.41	3336.92	3426.44	3358.68	3447.87	3590.78	3398.55
912.82	2.07693	3277.18	3339.68	3428.88	3371.05	3453.6	3592.15	3418.61
912.82	2.15385	3279.88	3342.36	3431.46	3382.09	3457.97	3593.3	3438.41
912.82	2.23077	3282.52	3344.97	3433.97	3392.13	3461.7	3594.28	3458.91
912.82	2.30769	3285.12	3347.53	3436.46	3401.58	3465.08	3595.13	3481.72
912.82	2.38462	3287.68	3350.05	3438.92	3410.76	3468.18	3595.88	3509.08
912.82	2.46154	3290.19	3352.52	3441.37	3419.71	3471.17	3591.04	3529.42
912.82	2.53846	3292.67	3354.95	3443.76	3428.5	3473.99	3573.87	3537.91
912.82	2.61539	3295.12	3357.35	3446.16	3437.25	3476.75	3558.54	3544.57
912.82	2.69231	3297.53	3359.71	3448.51	3443.3	3479.43	3547.36	3526.18
912.82	2.76923	3299.91	3362.06	3450.86	3445.67	3482.04	3541.54	3497.25
912.82	2.84615	3302.28	3364.38	3453.18	3448.03	3484.6	3539.27	3491.64
912.82	2.92308	3304.62	3366.68	3455.49	3450.36	3487.11	3538.78	3488.92
912.82	3	3306.93	3368.96	3457.78	3452.69	3489.62	3539.23	3487.87
930.77	0	3205.45	3158.5	3145.94	3145.95	3040.37	3040.86	2904.26
930.77	0.0769328	3208.9	3162.2	3150.47	3168.75	3041.37	3071.47	3059.82
930.77	0.153856	3212.45	3166.02	3155.4	3180.95	3046.76	3097.78	3101.19
930.77	0.230778	3216.36	3170.2	3160.74	3190.96	3054.82	3122.17	3137.26
930.77	0.307701	3220.32	3174.68	3166.47	3198.07	3066.68	3144.05	3165.75
930.77	0.384624	3222.69	3179.55	3172.74	3207.05	3073.75	3165.03	3167.81
930.77	0.461547	3225.05	3184.93	3179.64	3218.04	3078.7	3192.73	3170.36
930.77	0.53847	3227.41	3191.01	3187.37	3222.87	3083.01	3206.63	3173.23
930.77	0.615393	3229.75	3198.02	3196.11	3226.37	3090.07	3216.33	3176.41
930.77	0.692315	3232.09	3206.53	3206.2	3230.37	3113.1	3218.84	3179.77
930.77	0.769238	3234.42	3249.66	3217.77	3234.59	3122.45	3221.7	3183.26
930.77	0.846161	3236.74	3268.72	3252.27	3238.93	3128.41	3224.91	3186.88
930.77	0.923084	3239.05	3271.14	3337.36	3243.33	3133.93	3228.28	3190.61
930.77	1.00001	3241.36	3273.56	3368.3	3247.73	3139.09	3268.67	3194.45
930.77	1.07693	3243.66	3275.96	3375.18	3252.13	3169.51	3308.14	3198.35
930.77	1.15385	3245.95	3278.36	3380.78	3256.48	3240.41	3346.07	3202.37
930.77	1.23078	3248.23	3280.75	3385.61	3264.93	3284.27	3383.94	3206.39
930.77	1.3077	3250.51	3283.13	3390.33	3274.2	3302.83	3421.6	3210.51
930.77	1.38462	3252.78	3285.5	3399.77	3283.13	3317.1	3458.17	3214.7
930.77	1.46154	3255.04	3300.94	3403.24	3291.87	3330.84	3493.24	3223.84
930.77	1.53847	3257.29	3314.87	3406.53	3300.48	3345.32	3523.38	3254.82
930.77	1.61539	3259.54	3318.53	3409.66	3309.1	3359.57	3553.74	3283.22
930.77	1.69231	3261.77	3321.98	3412.67	3317.77	3374.2	3579.52	3309.23
930.77	1.76923	3264.01	3325.26	3415.58	3326.61	3389.62	3582.14	3333.24
930.77	1.84616	3266.23	3328.39	3418.42	3335.65	3406.99	3584.46	3352.16
930.77	1.92308	3268.81	3331.4	3421.17	3344.82	3427.54	3586.51	3367.48
930.77	2	3271.7	3334.3	3423.83	3353.89	3442.84	3588.28	3389.19
930.77	2.07693	3274.51	3337.11	3426.45	3365.88	3449.88	3589.87	3409.47
930.77	2.15385	3277.25	3339.84	3429.05	3377.79	3454.79	3591.24	3428.97
930.77	2.23077	3279.94	3342.49	3431.6	3388.44	3458.85	3592.42	3448.57
930.77	2.30769	3282.57	3345.09	3434.11	3398.27	3462.38	3593.41	3469.34
930.77	2.38462	3285.15	3347.64	3436.6	3407.67	3465.63	3594.27	3493.18
930.77	2.46154	3287.7	3350.15	3439.03	3416.72	3468.69	3595.03	3522.16
930.77	2.53846	3290.2	3352.6	3441.46	3425.63	3471.61	3590.03	3533.93
930.77	2.61539	3292.67	3355.03	3443.86	3434.43	3474.4	3572.33	3541.78
930.77	2.69231	3295.11	3357.42	3446.23	3441.01	3477.11	3556.94	3547.46
930.77	2.76923	3297.52	3359.78	3448.59	3443.4	3479.77	3546.27	3551.94
930.77	2.84615	3299.91	3362.13	3450.92	3445.76	3482.37	3540.96	3516.59
930.77	2.92308	3302.27	3364.45	3453.24	3448.11	3484.92	3539.06	3504.17
930.77	3	3304.6	3366.75	3455.54	3450.44	3487.44	3538.75	3497.53
948.72	0	3203.48	3156.59	3144.16	3144.16	3040.44	3040.57	2910
948.72	0.0769328	3206.97	3160.3	3148.78	3168.89	3043.29	3074.13	3059.5
948.72	0.153856	3210.55	3164.14	3153.67	3181.91	3044.28	3102.67	3102.93
948.72	0.230778	3214.5	3168.33	3158.99	3193.16	3049.76	3128.21	3140.55
948.72	0.307701	3217.92	3172.82	3164.73	3198.63	3057.89	3151.4	3166.11
948.72	0.384624	3220.3	3177.7	3170.97	3207.84	3069.28	3181.85	3167.86
948.72	0.461547	3222.67	3183.09	3177.86	3218.93	3077.25	3203.07	3170.25
948.72	0.53847	3225.03	3189.16	3185.55	3224.66	3081.42	3221.06	3172.99
948.72	0.615393	3227.38	3196.19	3194.23	3227.8	3085.55	3228.63	3175.95
948.72	0.692315	3229.73	3204.62	3204.13	3231.55	3097.38	3231.04	3179.17
948.72	0.769238	3232.07	3242.13	3215.54	3235.58	3118.6	3233.64	3182.53
948.72	0.846161	3234.4	3266.36	3228.84	3239.7	3124.79	3236.65	3186
948.72	0.923084	3236.72	3268.8	3315.15	3243.9	3130.51	3239.78	3189.64
948.72	1.00001	3239.03	3271.22	3363.17	3248.13	3135.84	3265.67	3193.35
948.72	1.07693	3241.34	3273.64	3370.85	3252.35	3148.58	3308.84	3197.18
948.72	1.15385	3243.63	3276.04	3376.94	3256.54	3223.29	3349.61	3200.99
948.72	1.23078	3245.92	3278.44	3382.14	3263.04	3271.56	3388.18	3205.06
948.72	1.3077	3248.21	3280.83	3388.35	3272.26	3295.98	3426.2	3209.04
948.72	1.38462	3250.48	3283.2	3396.72	3281.12	3310.57	3463.17	3213.15
948.72	1.46154	3252.75	3292.7	3400.32	3289.78	3324.64	3498.14	3217.29
948.72	1.53847	3255.01	3311.68	3403.73	3298.31	3338.27	3530.43	3242.24
948.72	1.61539	3257.26	3315.46	3406.94	3306.83	3352.78	3555.04	3272.63
948.72	1.69231	3259.51	3319.02	3410.02	3315.41	3367.21	3575.09	3300.18
948.72	1.76923	3261.75	3322.39	3412.98	3324.15	3382.3	3578.22	3325.28
948.72	1.84616	3263.98	3325.6	3415.85	3333.1	3398.64	3580.95	3348.19
948.72	1.92308	3266.2	3328.68	3418.64	3342.21	3417.44	3583.34	3364.44
948.72	2	3268.95	3331.64	3421.36	3351.31	3436.69	3585.45	3378.48
948.72	2.07693	3271.81	3334.5	3424.03	3360.21	3445.68	3587.29	3398.71
948.72	2.15385	3274.6	3337.28	3426.64	3372.52	3451.38	3588.89	3418.56
948.72	2.23077	3277.33	3339.99	3429.21	3384.02	3455.8	3590.3	3437.83
948.72	2.30769	3279.99	3342.63	3431.74	3394.43	3459.58	3591.48	3457.5
948.72	2.38462	3282.61	3345.21	3434.24	3404.11	3462.99	3592.51	3478.9
948.72	2.46154	3285.18	3347.75	3436.7	3413.4	3466.17	3593.4	3503.92
948.72	2.53846	3287.71	3350.23	3439.13	3422.43	3469.15	3594.17	3529.11
948.72	2.61539	3290.21	3352.69	3441.55	3431.33	3472.03	3588.63	3538.26
948.72	2.69231	3292.68	3355.11	3443.94	3438.72	3474.79	3570.46	3544.97
948.72	2.76923	3295.11	3357.5	3446.31	3441.12	3477.52	3555.23	3549.88
948.72	2.84615	3297.52	3359.86	3448.66	3443.49	3480.13	3545.1	3553.91
948.72	2.92308	3299.9	3362.2	3450.98	3445.85	3482.7	3540.45	3557.45
948.72	3	3302.26	3364.52	3453.3	3448.19	3485.24	3538.85	3524.57
966.67	0	3201.51	3154.66	3142.37	3142.37	3038.86	3039.04	2917.52
966.67	0.0769328	3205.03	3158.38	3146.93	3169.38	3041.69	3075.78	3058.38
966.67	0.153856	3208.65	3162.24	3148.25	3183.54	3045.26	3106.86	3104.94
966.67	0.230778	3212.63	3166.44	3157.23	3193.18	3047.46	3133.97	3144.82
966.67	0.307701	3215.51	3170.95	3162.97	3199.54	3052.65	3159.6	3166.56
966.67	0.384624	3217.9	3175.82	3169.22	3208.23	3060.7	3196.91	3168.14
966.67	0.461547	3220.28	3181.23	3176.08	3219.42	3070.79	3216.59	3170.28
966.67	0.53847	3222.63	3187.29	3183.74	3225.9	3079.74	3239	3172.81
966.67	0.615393	3225.01	3194.32	3192.35	3228.95	3083.87	3240.94	3175.56
966.67	0.692315	3227.36	3202.71	3202.16	3232.17	3092.1	3243.11	3178.56
966.67	0.769238	3229.71	3234.72	3213.48	3236.14	3114.59	3245.49	3181.7
966.67	0.846161	3232.04	3264	3226.52	3240.12	3121.05	3248.07	3185.08
966.67	0.923084	3234.37	3266.44	3292.58	3244.16	3126.99	3250.86	3188.54
966.67	1.00001	3236.69	3268.88	3357.53	3248.24	3132.51	3253.68	3192.15
966.67	1.07693	3239	3271.29	3365.91	3252.31	3137.71	3301.53	3195.84
966.67	1.15385	3241.31	3273.72	3372.85	3256.36	3204.75	3346.76	3199.59
966.67	1.23078	3243.61	3276.12	3380.68	3260.79	3257.48	3388.48	3203.47
966.67	1.3077	3245.9	3278.52	3385.04	3269.98	3288.79	3428.08	3207.38
966.67	1.38462	3248.18	3280.9	3393.56	3278.84	3303.74	3465.23	3211.34
966.67	1.46154	3250.45	3283.44	3397.31	3287.45	3318.29	3500.76	3215.44
966.67	1.53847	3252.72	3307.38	3400.83	3295.93	3332.42	3533.59	3224.58
966.67	1.61539	3254.98	3312.33	3404.15	3304.37	3345.59	3562.08	3257.78
966.67	1.69231	3257.23	3315.99	3407.31	3312.87	3360.3	3569.71	3287.76
966.67	1.76923	3259.48	3319.46	3410.31	3321.51	3375.08	3573.53	3314.59
966.67	1.84616	3261.72	3322.76	3413.27	3330.36	3390.84	3576.81	3338.97
966.67	1.92308	3263.95	3325.91	3416.11	3339.4	3408.23	3579.67	3361.18
966.67	2	3266.17	3328.94	3418.87	3348.52	3428.48	3582.16	3374.35
966.67	2.07693	3269.08	3331.51	3421.57	3357.5	3440.79	3584.32	3388.63
966.67	2.15385	3271.92	3334.7	3424.21	3366.09	3447.7	3586.19	3406.95
966.67	2.23077	3274.68	3337.45	3426.8	3378.58	3452.6	3587.87	3426.14
966.67	2.30769	3277.39	3340.13	3429.36	3389.8	3456.66	3589.31	3445.47
966.67	2.38462	3280.04	3342.76	3431.89	3400.05	3460.26	3590.51	3465.44
966.67	2.46154	3282.64	3345.33	3434.36	3409.68	3463.56	3591.55	3487.7
966.67	2.53846	3285.21	3347.85	3436.81	3418.86	3466.65	3592.48	3514.22
966.67	2.61539	3287.73	3350.33	3439.24	3427.92	3469.59	3593.27	3533.74
966.67	2.69231	3290.22	3352.78	3441.64	3436.41	3472.44	3586.9	3541.89
966.67	2.76923	3292.68	3355.19	3444.02	3438.82	3475.18	3568.6	3547.49
966.67	2.84615	3295.11	3357.58	3446.38	3441.21	3477.83	3553.38	3551.84
966.67	2.92308	3297.51	3359.94	3448.72	3443.58	3480.46	3543.97	3555.55
966.67	3	3299.89	3362.27	3451.05	3445.93	3483.03	3539.93	3558.89
984.62	0	3199.53	3152.71	3150.52	3150.66	3037.67	3037.87	2927
984.62	0.0769328	3203.09	3156.45	3145.22	3170.28	3040.01	3078.6	3059.35
984.62	0.153856	3206.76	3160.32	3150.14	3185.96	3046.28	3110.66	3107.87
984.62	0.230778	3210.69	3164.54	3155.47	3197.6	3046.85	3140.36	3151.45
984.62	0.307701	3213.09	3169.05	3161.21	3205.56	3051.04	3170.21	3167.68
984.62	0.384624	3215.49	3173.94	3167.45	3209.1	3055.58	3209.91	3168.91
984.62	0.461547	3217.87	3179.35	3174.31	3219.6	3063.24	3237.59	3170.81
984.62	0.53847	3220.25	3185.42	3181.91	3226.69	3073.09	3252.63	3173
984.62	0.615393	3222.62	3192.44	3190.47	3229.69	3082.23	3254.34	3175.51
984.62	0.692315	3224.98	3200.8	3200.19	3232.92	3086.79	3256.12	3178.22
984.62	0.769238	3227.33	3229.9	3211.34	3236.4	3109.97	3258.11	3181.19
984.62	0.846161	3229.68	3261.07	3224.16	3240.26	3117.16	3260.17	3184.32
984.62	0.923084	3232.01	3264.09	3269.68	3244.15	3123.35	3262.29	3187.61
984.62	1.00001	3234.34	3266.53	3351.97	3248.1	3129.07	3264.7	3191.01
984.62	1.07693	3236.66	3268.96	3361.22	3252.05	3134.4	3281.95	3194.51
984.62	1.15385	3238.98	3271.38	3368.57	3255.98	3170.96	3335	3198.12
984.62	1.23078	3241.28	3273.8	3377.01	3259.89	3241.48	3382.15	3201.8
984.62	1.3077	3243.58	3276.2	3381.6	3267.46	3281.26	3425.14	3205.59
984.62	1.38462	3245.87	3278.59	3390.28	3276.3	3296.91	3465.05	3209.52
984.62	1.46154	3248.15	3280.98	3394.19	3284.91	3311.66	3501.12	3213.41
984.62	1.53847	3250.42	3300.05	3397.84	3293.35	3325.87	3534.11	3217.46
984.62	1.61539	3252.69	3309.12	3401.28	3301.73	3339.38	3560.42	3237.5
984.62	1.69231	3254.95	3312.91	3404.55	3310.17	3353	3564.79	3270.81
984.62	1.76923	3257.2	3316.48	3407.67	3318.74	3367.94	3567.74	3300.43
984.62	1.84616	3259.45	3319.87	3410.65	3327.49	3383.21	3571.82	3326.85
984.62	1.92308	3261.68	3323.1	3413.54	3336.45	3399.73	3575.27	3350.54
984.62	2	3263.92	3326.2	3416.35	3345.52	3418.57	3578.26	3371.94
984.62	2.07693	3266.31	3329.19	3419.09	3354.54	3434.83	3580.86	3382.06
984.62	2.15385	3269.2	3332.08	3421.72	3363.28	3443.51	3583.11	3397.3
984.62	2.23077	3272	3334.88	3424.39	3371.64	3449.17	3584.96	3415.22
984.62	2.30769	3274.75	3337.61	3426.96	3384.17	3453.64	3586.77	3432.94
984.62	2.38462	3277.44	3340.28	3429.5	3395.24	3457.4	3588.23	3451.98
984.62	2.46154	3280.08	3342.88	3432	3405.37	3460.91	3589.47	3472.61
984.62	2.53846	3282.67	3345.44	3434.47	3414.96	3464.07	3590.55	3495.98
984.62	2.61539	3285.23	3347.95	3436.91	3424.21	3467.11	3591.5	3524.09
984.62	2.69231	3287.75	3350.43	3439.33	3433.14	3470.01	3592.32	3538.01
984.62	2.76923	3290.23	3352.87	3441.72	3436.52	3472.81	3584.9	3544.77
984.62	2.84615	3292.68	3355.28	3444.1	3438.92	3475.53	3566.26	3549.55
984.62	2.92308	3295.11	3357.66	3446.45	3441.3	3478.19	3551.46	3553.47
984.62	3	3297.51	3360.02	3448.78	3443.66	3480.79	3542.96	3556.96
1002.56	0	3197.56	3150.74	3150.16	3150.31	3036.87	3037.13	2938.54
1002.56	0.0769328	3201.14	3154.5	3152.51	3171.64	3038.82	3082.02	3061.55
1002.56	0.153856	3204.82	3158.38	3148.35	3188.98	3041.44	3115.43	3112.96
1002.56	0.230778	3208.25	3162.61	3153.69	3205.48	3044.76	3149.13	3162.69
1002.56	0.307701	3210.66	3167.14	3159.44	3216.67	3048.76	3200.67	3169.86
1002.56	0.384624	3213.07	3172.04	3165.68	3217.36	3053.63	3232.31	3170.7
1002.56	0.461547	3215.46	3177.46	3172.52	3222.52	3058.68	3268.3	3172.16
1002.56	0.53847	3217.85	3183.55	3180.11	3227.16	3065.6	3269.3	3174.02
1002.56	0.615393	3220.23	3190.57	3188.6	3230.09	3074.88	3270.38	3176.23
1002.56	0.692315	3222.59	3198.9	3198.22	3233.24	3084.73	3271.53	3178.62
1002.56	0.769238	3224.95	3223.11	3209.22	3236.57	3094.92	3272.84	3181.27
1002.56	0.846161	3227.31	3255.92	3221.83	3240.11	3113.12	3274.08	3184.08
1002.56	0.923084	3229.65	3261.72	3246.12	3243.92	3119.65	3275.56	3187.1
1002.56	1.00001	3231.99	3264.17	3324.87	3247.74	3125.53	3277.05	3190.22
1002.56	1.07693	3234.31	3266.61	3355.79	3251.47	3131.04	3278.74	3193.47
1002.56	1.15385	3236.63	3269.04	3365.89	3255.42	3149.3	3310.39	3196.89
1002.56	1.23078	3238.95	3271.46	3373.15	3259.22	3223.65	3366.44	3200.43
1002.56	1.3077	3241.25	3273.87	3378	3264.68	3272.89	3415.56	3204.03
1002.56	1.38462	3243.55	3276.28	3382.43	3273.52	3289.53	3459.47	3207.72
1002.56	1.46154	3245.83	3278.67	3390.96	3282.13	3304.8	3498.94	3211.47
1002.56	1.53847	3248.12	3291.8	3394.24	3290.56	3319.25	3532.39	3215.35
1002.56	1.61539	3250.39	3305.83	3398.34	3298.92	3333.21	3550.36	3219.25
1002.56	1.69231	3252.66	3309.75	3401.71	3307.32	3346.81	3557.69	3247.96
1002.56	1.76923	3254.92	3313.43	3404.91	3315.78	3360.5	3561.14	3281.46
1002.56	1.84616	3257.17	3316.92	3407.98	3324.43	3375.76	3565.59	3311.03
1002.56	1.92308	3259.41	3320.24	3410.94	3333.3	3391.44	3569.91	3337.13
1002.56	2	3261.65	3323.41	3413.8	3342.37	3409.13	3573.58	3360.33
1002.56	2.07693	3263.88	3326.47	3416.58	3351.41	3427.41	3576.71	3379.22
1002.56	2.15385	3266.44	3329.42	3419.29	3360.27	3438.71	3579.43	3387.89
1002.56	2.23077	3269.3	3332.28	3421.95	3368.69	3445.44	3581.79	3404.68
1002.56	2.30769	3272.08	3335.05	3424.55	3376.89	3450.4	3583.82	3422.43
1002.56	2.38462	3274.81	3337.76	3427.11	3389.31	3454.54	3585.58	3440.15
1002.56	2.46154	3277.48	3340.42	3429.63	3400.28	3458.14	3587.1	3458.43
1002.56	2.53846	3280.11	3343.01	3432.12	3410.35	3461.47	3588.4	3479.09
1002.56	2.61539	3282.7	3345.55	3434.58	3419.93	3464.6	3589.51	3503.85
1002.56	2.69231	3285.25	3348.06	3437.02	3429.11	3467.56	3590.48	3532.94
1002.56	2.76923	3287.76	3350.53	3439.42	3434.22	3470.42	3591.38	3541.47
1002.56	2.84615	3290.23	3352.96	3441.81	3436.63	3473.21	3582.57	3546.98
1002.56	2.92308	3292.69	3355.37	3444.18	3439.02	3475.89	3563.92	3551.23
1002.56	3	3295.11	3357.75	3446.51	3441.39	3478.52	3549.63	3554.73
1020.51	0	3195.57	3148.76	3149.87	3150.01	3036.63	3036.88	2950.47
1020.51	0.0769328	3199.18	3152.53	3152.29	3173.63	3038.14	3085.81	3065.41
1020.51	0.153856	3202.83	3156.43	3155.08	3192.69	3040.3	3122.47	3121.51
1020.51	0.230778	3205.83	3160.67	3151.91	3210.74	3043.01	3163.24	3174.39
1020.51	0.307701	3208.23	3165.21	3157.66	3229.16	3046.32	3224.18	3173.73
1020.51	0.384624	3210.64	3170.14	3163.92	3235.77	3050.69	3275.05	3174.06
1020.51	0.461547	3213.04	3175.57	3170.73	3237.76	3055.58	3291.02	3174.99
1020.51	0.53847	3215.43	3181.68	3178.29	3238.44	3061.57	3291.22	3176.39
1020.51	0.615393	3217.82	3188.76	3186.71	3233.83	3068.2	3291.31	3178.12
1020.51	0.692315	3220.2	3197.22	3196.28	3233.27	3076.36	3291.48	3180.11
1020.51	0.769238	3222.57	3216.44	3207.14	3236.54	3086.56	3291.58	3182.33
1020.51	0.846161	3224.93	3249.06	3220.18	3239.91	3108.89	3291.77	3184.74
1020.51	0.923084	3227.28	3259.34	3234.52	3243.46	3115.66	3292	3187.39
1020.51	1.00001	3229.62	3261.8	3303.06	3247.2	3121.82	3292.41	3190.17
1020.51	1.07693	3231.96	3264.25	3349.79	3250.96	3127.57	3292.89	3193.08
1020.51	1.15385	3234.28	3266.69	3363.54	3254.71	3132.91	3293.59	3196.22
1020.51	1.23078	3236.6	3269.12	3369.23	3258.46	3200.12	3337.84	3199.45
1020.51	1.3077	3238.91	3271.54	3374.25	3262.17	3257.88	3396.82	3202.77
1020.51	1.38462	3241.22	3273.95	3378.89	3270.51	3281.79	3447.38	3206.24
1020.51	1.46154	3243.51	3276.35	3387.6	3279.15	3297.63	3491.89	3209.75
1020.51	1.53847	3245.8	3282.37	3391.58	3287.58	3312.53	3527.53	3213.45
1020.51	1.61539	3248.08	3302.44	3395.29	3295.93	3326.72	3537.72	3217.2
1020.51	1.69231	3250.36	3306.51	3398.79	3304.26	3340.46	3546.76	3221.03
1020.51	1.76923	3252.62	3310.32	3402.12	3312.68	3354.2	3554.57	3256.51
1020.51	1.84616	3254.88	3313.91	3405.26	3321.26	3367.83	3557.73	3290.23
1020.51	1.92308	3257.13	3317.31	3408.31	3330.05	3383.7	3563.23	3319.61
1020.51	2	3259.38	3320.57	3411.21	3339.03	3400.43	3567.83	3345.53
1020.51	2.07693	3261.62	3323.7	3414.04	3348.11	3418.84	3571.71	3368.5
1020.51	2.15385	3263.85	3326.72	3416.79	3357.05	3433.04	3575.03	3384.41
1020.51	2.23077	3266.55	3329.63	3419.48	3365.68	3441.19	3577.91	3392.88
1020.51	2.30769	3269.38	3332.46	3422.12	3373.57	3446.93	3580.37	3411.11
1020.51	2.38462	3272.15	3335.22	3424.71	3381.54	3451.4	3582.48	3428.73
1020.51	2.46154	3274.87	3337.91	3427.19	3393.93	3455.33	3584.3	3446.65
1020.51	2.53846	3277.52	3340.55	3429.76	3404.89	3458.76	3585.89	3465.39
1020.51	2.61539	3280.14	3343.13	3432.24	3415.02	3461.98	3587.25	3486.3
1020.51	2.69231	3282.72	3345.67	3434.7	3424.53	3465.08	3588.42	3511.37
1020.51	2.76923	3285.26	3348.16	3437.11	3431.89	3467.98	3589.44	3537.16
1020.51	2.84615	3287.76	3350.63	3439.51	3434.32	3470.82	3590.4	3543.99
1020.51	2.92308	3290.24	3353.05	3441.88	3436.72	3473.56	3580.24	3548.74
1020.51	3	3292.69	3355.46	3444.15	3439.11	3476.25	3561.38	3552.14
1038.46	0	3193.6	3146.78	3149.69	3149.85	3036.86	3037.25	2957.09
1038.46	0.0769328	3197.16	3150.57	3152.15	3176.27	3038.01	3090.35	3071.51
1038.46	0.153856	3200.66	3154.5	3155.05	3197.3	3039.7	3132.46	3135.47
1038.46	0.230778	3203.42	3158.78	3158.29	3217.53	3041.61	3185.76	3180.89
1038.46	0.307701	3205.82	3163.37	3155.88	3246.36	3044.78	3268.05	3179.57
1038.46	0.384624	3208.22	3168.35	3162.11	3265.59	3048.27	3324.65	3179.39
1038.46	0.461547	3210.62	3173.84	3168.93	3280	3052.51	3323.41	3179.81
1038.46	0.53847	3212.96	3180.03	3176.46	3271.91	3057.62	3322.01	3180.64
1038.46	0.615393	3215.41	3187.11	3184.87	3258.38	3063.62	3320.55	3181.81
1038.46	0.692315	3217.79	3195.41	3194.33	3248.08	3070.52	3318.9	3183.22
1038.46	0.769238	3220.17	3210.18	3205.65	3240.73	3078.23	3317.19	3184.89
1038.46	0.846161	3222.54	3242.82	3217.99	3239.58	3098.7	3315.53	3186.67
1038.46	0.923084	3224.9	3256.96	3232.01	3242.96	3111.57	3313.91	3188.91
1038.46	1.00001	3227.25	3259.43	3278.19	3246.52	3118.03	3312.45	3191.21
1038.46	1.07693	3229.59	3261.88	3343.11	3250.2	3123.98	3311.26	3193.72
1038.46	1.15385	3231.92	3264.34	3358.68	3253.87	3129.51	3310.33	3196.34
1038.46	1.23078	3234.25	3266.77	3364.81	3257.54	3170.22	3309.69	3199.21
1038.46	1.3077	3236.57	3269.2	3370.28	3261.2	3241.04	3365.31	3202.21
1038.46	1.38462	3238.88	3271.62	3375.21	3267.27	3273.4	3426.25	3205.34
1038.46	1.46154	3241.18	3274.03	3384.11	3275.96	3290.17	3478.05	3208.58
1038.46	1.53847	3243.48	3276.43	3388.27	3284.42	3305.77	3509.07	3212.04
1038.46	1.61539	3245.77	3296.87	3392.14	3292.77	3320.2	3521.74	3215.47
1038.46	1.69231	3248.05	3303.19	3395.78	3301.08	3333.95	3532.93	3219.11
1038.46	1.76923	3250.32	3307.13	3399.2	3309.43	3347.86	3542.71	3224.27
1038.46	1.84616	3252.59	3310.82	3402.46	3317.94	3361.42	3550.96	3263.23
1038.46	1.92308	3254.85	3314.34	3405.57	3326.63	3375.48	3554.69	3297.27
1038.46	2	3257.1	3317.68	3408.57	3335.55	3392.15	3560.64	3326.78
1038.46	2.07693	3259.34	3320.88	3411.46	3344.61	3409.97	3565.55	3352.52
1038.46	2.15385	3261.58	3323.97	3414.26	3353.58	3426.1	3569.66	3375.31
1038.46	2.23077	3263.81	3326.95	3416.99	3362.35	3436.62	3573.21	3387.8
1038.46	2.30769	3266.65	3329.84	3419.67	3370.61	3443.21	3576.25	3398.48
1038.46	2.38462	3269.46	3332.64	3422.29	3378.34	3448.14	3578.82	3416.69
1038.46	2.46154	3272.21	3335.38	3424.85	3385.53	3452.29	3581.07	3434.49
1038.46	2.53846	3274.91	3338.06	3427.39	3398.08	3455.94	3582.94	3452.63
1038.46	2.61539	3277.55	3340.68	3429.88	3409.13	3459.35	3584.63	3472
1038.46	2.69231	3280.16	3343.25	3432.35	3419.27	3462.54	3586.03	3494.07
1038.46	2.76923	3282.73	3345.77	3434.79	3428.82	3465.52	3587.27	3519.58
1038.46	2.84615	3285.26	3348.27	3437.2	3432.01	3468.4	3588.36	3540.35
1038.46	2.92308	3287.77	3350.72	3439.59	3434.43	3471.2	3589.38	3545.93
1038.46	3	3290.23	3353.13	3441.96	3436.83	3473.93	3577.56	3549.41
1056.41	0	3191.68	3144.8	3149.69	3149.87	3037.76	3038.09	2964.57
1056.41	0.0769328	3195.06	3148.6	3152.1	3179.72	3038.34	3096.29	3080.85
1056.41	0.153856	3198.48	3152.56	3155.05	3203.27	3039.83	3148.23	3157.26
1056.41	0.230778	3201	3156.85	3158.59	3227.28	3041.61	3230.29	3189.99
1056.41	0.307701	3203.41	3161.45	3162.2	3257.78	3043.84	3325.42	3188.13
1056.41	0.384624	3205.82	3166.42	3160.33	3284.55	3046.67	3327.7	3187.41
1056.41	0.461547	3208.22	3171.87	3167.14	3299.59	3050.16	3329.98	3187.26
1056.41	0.53847	3210.61	3178.01	3174.64	3300.71	3054.55	3332.21	3187.39
1056.41	0.615393	3212.99	3185.02	3183.36	3302	3059.48	3334.52	3187.92
1056.41	0.692315	3215.38	3193.25	3192.78	3286.77	3065.64	3336.67	3188.63
1056.41	0.769238	3217.76	3204.08	3203.58	3268.93	3072.48	3339.04	3189.55
1056.41	0.846161	3220.14	3236.64	3215.72	3256.87	3080.08	3341.23	3190.76
1056.41	0.923084	3222.5	3254.58	3229.53	3248.67	3107.3	3343.56	3192.2
1056.41	1.00001	3224.86	3257.05	3255.4	3245.79	3114.07	3340.11	3193.75
1056.41	1.07693	3227.21	3259.51	3330.85	3249.3	3120.27	3336.29	3195.55
1056.41	1.15385	3229.56	3261.97	3353.72	3252.92	3126.01	3332.83	3197.71
1056.41	1.23078	3231.89	3264.41	3360.31	3256.54	3148	3329.85	3200.07
1056.41	1.3077	3234.22	3266.85	3366.12	3260.13	3222.23	3327.46	3202.57
1056.41	1.38462	3236.54	3269.28	3371.34	3263.78	3264.94	3393.78	3205.26
1056.41	1.46154	3238.85	3271.7	3380.43	3272.55	3282.36	3454.42	3208.15
1056.41	1.53847	3241.15	3274.11	3384.82	3281.08	3298.23	3482.02	3211.17
1056.41	1.61539	3243.45	3288.34	3388.87	3289.42	3312.59	3501.75	3214.31
1056.41	1.69231	3245.73	3299.78	3392.66	3297.72	3327.52	3515.48	3217.63
1056.41	1.76923	3248.01	3303.85	3396.22	3306.06	3341.45	3527.67	3221.05
1056.41	1.84616	3250.29	3307.67	3399.59	3314.5	3355.07	3538.36	3229.05
1056.41	1.92308	3252.55	3311.29	3402.8	3323.13	3368.99	3545.47	3268.57
1056.41	2	3254.81	3314.73	3405.87	3331.96	3383.33	3551.56	3302.7
1056.41	2.07693	3257.06	3318.01	3408.83	3340.95	3401.13	3557.72	3332.48
1056.41	2.15385	3259.31	3321.17	3411.69	3349.98	3418.11	3563.04	3358.23
1056.41	2.23077	3261.54	3324.22	3414.47	3358.8	3431.1	3567.46	3380.82
1056.41	2.30769	3263.88	3327.17	3417.19	3367.3	3439.03	3571.24	3389.36
1056.41	2.38462	3266.73	3330.03	3419.84	3375.21	3444.71	3574.44	3403.24
1056.41	2.46154	3269.53	3332.82	3422.44	3382.56	3449.21	3577.18	3421.55
1056.41	2.53846	3272.26	3335.53	3425	3389.38	3453.1	3579.53	3439.58
1056.41	2.61539	3274.95	3338.19	3427.52	3401.61	3456.63	3581.57	3458.15
1056.41	2.69231	3277.58	3340.8	3430	3412.84	3459.91	3583.29	3478.41
1056.41	2.76923	3280.18	3343.36	3432.46	3423.08	3463	3584.77	3501.85
1056.41	2.84615	3282.74	3345.89	3434.88	3429.69	3465.96	3586.08	3527.69
1056.41	2.92308	3285.27	3348.36	3437.29	3432.12	3468.8	3587.23	3542.62
1056.41	3	3287.77	3350.82	3439.67	3434.53	3471.58	3588.32	3546.51
1074.36	0	3189.57	3142.72	3149.98	3150.19	3039.24	3039.55	2973.06
1074.36	0.0769328	3192.97	3146.53	3152.38	3184.08	3039.81	3105.04	3094.95
1074.36	0.153856	3196.16	3150.49	3155.3	3211.72	3040.85	3174.91	3194.31
1074.36	0.230778	3198.57	3154.8	3158.66	3248.5	3042.15	3302.4	3202.38
1074.36	0.307701	3200.99	3159.4	3162.52	3279.49	3043.81	3320.94	3200.2
1074.36	0.384624	3203.41	3164.37	3166.91	3295.38	3045.99	3323.35	3198.97
1074.36	0.461547	3205.81	3169.85	3165.51	3296.13	3048.8	3325.63	3198.25
1074.36	0.53847	3208.21	3175.95	3173.08	3297	3052.29	3327.76	3197.7
1074.36	0.615393	3210.6	3182.93	3181.49	3298	3056.54	3329.92	3197.35
1074.36	0.692315	3212.98	3191.13	3190.9	3299.21	3061.62	3332.09	3197.12
1074.36	0.769238	3215.36	3201.08	3201.54	3300.6	3066.79	3334.13	3197.06
1074.36	0.846161	3217.73	3230.65	3213.57	3295.01	3074.38	3336.23	3197.33
1074.36	0.923084	3220.11	3252.21	3227.08	3275.29	3081.76	3338.3	3197.71
1074.36	1.00001	3222.47	3254.69	3242.28	3262.79	3109.94	3340.58	3198.53
1074.36	1.07693	3224.83	3257.15	3304.38	3255.57	3116.41	3342.8	3199.48
1074.36	1.15385	3227.18	3259.61	3348.3	3251.87	3122.39	3345.16	3200.78
1074.36	1.23078	3229.52	3262.05	3354.82	3255.44	3127.93	3347.57	3202.38
1074.36	1.3077	3231.86	3264.49	3361.74	3258.98	3191.17	3349.95	3204.2
1074.36	1.38462	3234.18	3266.93	3367.29	3262.51	3255.61	3347.97	3206.32
1074.36	1.46154	3236.5	3269.36	3372.32	3268.95	3273.98	3406.75	3208.66
1074.36	1.53847	3238.81	3271.77	3381.22	3277.56	3290.4	3444.8	3211.22
1074.36	1.61539	3241.11	3278.61	3385.44	3285.93	3305.94	3474.66	3213.96
1074.36	1.69231	3243.41	3296.24	3389.43	3294.22	3320.69	3494.05	3216.8
1074.36	1.76923	3245.7	3300.48	3393.13	3302.56	3334.61	3508.91	3219.92
1074.36	1.84616	3247.98	3304.44	3396.63	3310.98	3348.54	3522.06	3223.14
1074.36	1.92308	3250.25	3308.17	3399.94	3319.48	3362.47	3533.58	3232.9
1074.36	2	3252.52	3311.71	3403.11	3328.22	3376.8	3539.56	3272.62
1074.36	2.07693	3254.77	3315.09	3406.14	3337.14	3391.74	3547.83	3307.22
1074.36	2.15385	3257.02	3318.32	3409.08	3346.26	3409.47	3554.64	3337.04
1074.36	2.23077	3259.27	3321.44	3411.92	3355.11	3424.87	3560.35	3362.86
1074.36	2.30769	3261.51	3324.45	3414.68	3363.76	3434.27	3565.06	3383.41
1074.36	2.38462	3263.97	3327.38	3417.37	3371.89	3440.9	3569.1	3389.41
1074.36	2.46154	3266.81	3330.21	3420.02	3379.46	3445.92	3572.48	3407.33
1074.36	2.53846	3269.58	3332.98	3422.59	3386.45	3450.08	3575.4	3425.82
1074.36	2.61539	3272.3	3335.68	3425.14	3392.92	3453.86	3577.9	3444.2
1074.36	2.69231	3274.97	3338.33	3427.64	3404.46	3457.28	3580.02	3463.42
1074.36	2.76923	3277.6	3340.92	3430.11	3415.99	3460.44	3581.86	3484.71
1074.36	2.84615	3280.19	3343.48	3432.56	3426.36	3463.46	3583.45	3509.79
1074.36	2.92308	3282.74	3345.99	3434.98	3429.81	3466.38	3584.81	3534.18
1074.36	3	3285.26	3348.47	3437.37	3432.23	3469.21	3586.07	3543.34
1092.31	0	3187.43	3140.61	3150.71	3150.93	3041.02	3041.53	2982.91
1092.31	0.0769328	3190.86	3144.44	3152.99	3189.98	3041.79	3118.81	3115.99
1092.31	0.153856	3193.73	3148.41	3155.79	3225.04	3042.58	3223.95	3223.17
1092.31	0.230778	3196.15	3152.72	3159.14	3271.18	3043.65	3315.08	3218.98
1092.31	0.307701	3198.57	3157.33	3163.02	3291.68	3044.9	3317.83	3216.91
1092.31	0.384624	3200.99	3162.31	3167.51	3292.1	3046.53	3320.33	3215.65
1092.31	0.461547	3203.4	3167.77	3172.59	3292.55	3048.51	3322.5	3214.45
1092.31	0.53847	3205.8	3173.88	3178.43	3293.08	3051.24	3324.64	3213.02
1092.31	0.615393	3208.2	3180.85	3179.62	3293.86	3054.63	3326.75	3211.48
1092.31	0.692315	3210.59	3189	3188.97	3294.77	3058.77	3328.6	3210.06
1092.31	0.769238	3212.97	3198.87	3199.49	3295.94	3063.82	3330.49	3208.72
1092.31	0.846161	3215.35	3224.71	3211.37	3297.29	3069.64	3332.78	3207.53
1092.31	0.923084	3217.71	3249.83	3224.27	3298.85	3076.24	3334.27	3206.63
1092.31	1.00001	3220.07	3252.32	3239.61	3296.53	3083.32	3336.24	3206.04
1092.31	1.07693	3222.44	3254.79	3283.9	3277.27	3111.66	3338.3	3205.84
1092.31	1.15385	3224.8	3257.26	3340.17	3266.18	3118.63	3340.25	3206
1092.31	1.23078	3227.15	3259.71	3350.62	3260.6	3124.4	3342.52	3206.64
1092.31	1.3077	3229.49	3262.16	3356.96	3258.91	3167.66	3344.75	3207.55
1092.31	1.38462	3231.82	3264.59	3363.02	3261.23	3238.7	3347.09	3208.87
1092.31	1.46154	3234.15	3267.01	3368.3	3265.13	3264.84	3349.53	3210.45
1092.31	1.53847	3236.46	3269.43	3377.45	3273.81	3282.47	3394.87	3212.34
1092.31	1.61539	3238.78	3271.85	3381.92	3282.29	3298.41	3435.45	3214.51
1092.31	1.69231	3241.08	3291.76	3386.07	3290.6	3313.41	3467.27	3216.91
1092.31	1.76923	3243.37	3297.01	3389.93	3298.9	3328.19	3486.07	3219.53
1092.31	1.84616	3245.66	3301.12	3393.57	3307.25	3342.21	3502.06	3222.31
1092.31	1.92308	3247.94	3304.97	3397	3315.72	3355.89	3516.2	3225.36
1092.31	2	3250.21	3308.62	3400.31	3324.38	3369.91	3528.48	3235.76
1092.31	2.07693	3252.48	3312.1	3403.39	3333.23	3384.53	3535.14	3275.76
1092.31	2.15385	3254.73	3315.42	3406.42	3342.22	3399.99	3543.97	3310.61
1092.31	2.23077	3256.99	3318.61	3409.31	3351.21	3416.9	3551.26	3340.68
1092.31	2.30769	3259.23	3321.69	3412.13	3360.02	3428.9	3557.38	3366.54
1092.31	2.38462	3261.47	3324.67	3414.87	3368.36	3436.9	3562.47	3382.61
1092.31	2.46154	3264.06	3327.56	3417.54	3376.16	3442.36	3566.73	3391.36
1092.31	2.53846	3266.86	3330.38	3420.16	3383.29	3446.92	3570.36	3410.81
1092.31	2.61539	3269.62	3333.13	3422.74	3389.97	3450.88	3573.47	3429.61
1092.31	2.69231	3272.33	3335.82	3425.28	3396.06	3454.48	3576.16	3448.46
1092.31	2.76923	3274.99	3338.46	3427.77	3406.33	3457.78	3578.41	3468.45
1092.31	2.84615	3277.61	3341.05	3430.23	3418.38	3460.93	3580.35	3491.05
1092.31	2.92308	3280.19	3343.59	3432.66	3427.49	3463.9	3582.03	3517.74
1092.31	3	3282.73	3346.1	3435.07	3429.92	3466.79	3583.51	3538.81
1110.26	0	3185.27	3138.58	3151.97	3152.19	3043.88	3044.16	2994.66
1110.26	0.0769328	3188.71	3142.33	3154.09	3198.57	3044.46	3142	3149.08
1110.26	0.153856	3191.25	3146.31	3156.79	3248.9	3045.32	3309.94	3244.52
1110.26	0.230778	3193.72	3150.64	3160.06	3288.33	3046.16	3313.26	3241.92
1110.26	0.307701	3196.16	3155.25	3163.9	3288.68	3047.24	3316.12	3240.97
1110.26	0.384624	3198.57	3160.25	3168.32	3288.78	3048.24	3318.73	3240.04
1110.26	0.461547	3200.98	3165.72	3173.46	3288.88	3049.74	3321.08	3238.51
1110.26	0.53847	3203.39	3171.84	3179.36	3289.12	3051.68	3323.23	3236.32
1110.26	0.615393	3205.8	3178.76	3186.18	3289.54	3054.19	3325.11	3233.33
1110.26	0.692315	3208.19	3186.88	3187.06	3290.21	3060.77	3326.58	3230.18
1110.26	0.769238	3210.59	3196.69	3197.48	3291.09	3061.09	3328.48	3226.76
1110.26	0.846161	3212.96	3218.96	3209.18	3292.21	3066.14	3330.01	3223.5
1110.26	0.923084	3215.34	3247.34	3222.34	3293.61	3071.74	3331.53	3220.58
1110.26	1.00001	3217.7	3249.95	3236.96	3295.12	3078.14	3333.22	3217.87
1110.26	1.07693	3220.06	3252.43	3263.3	3296.88	3085.03	3334.87	3215.93
1110.26	1.15385	3222.41	3254.9	3327.57	3293	3113.28	3336.56	3214.42
1110.26	1.23078	3224.76	3257.37	3345.06	3276.48	3123.44	3338.55	3213.52
1110.26	1.3077	3227.11	3259.82	3352.21	3267.71	3147.46	3340.39	3213.13
1110.26	1.38462	3229.45	3262.26	3358.51	3264.11	3218.75	3342.52	3213.33
1110.26	1.46154	3231.79	3264.69	3364.15	3264.08	3255.42	3344.63	3213.97
1110.26	1.53847	3234.11	3267.12	3373.51	3269.91	3273.62	3346.77	3214.92
1110.26	1.61539	3236.43	3269.53	3378.22	3278.45	3290.42	3384.43	3216.35
1110.26	1.69231	3238.74	3282.79	3382.57	3286.82	3306.09	3426.81	3218.04
1110.26	1.76923	3241.04	3293.42	3386.6	3295.14	3321.03	3458.88	3220.13
1110.26	1.84616	3243.33	3297.7	3390.4	3303.45	3335.4	3477.94	3222.35
1110.26	1.92308	3245.62	3301.69	3393.97	3311.85	3349.39	3495.17	3224.9
1110.26	2	3247.9	3305.46	3397.34	3320.45	3363.28	3510.01	3227.65
1110.26	2.07693	3250.17	3309.03	3400.57	3329.21	3377.56	3521.3	3238.23
1110.26	2.15385	3252.44	3312.45	3403.67	3338.12	3392.45	3530.4	3278.25
1110.26	2.23077	3254.69	3315.73	3406.65	3347.14	3407.82	3539.85	3313.2
1110.26	2.30769	3256.95	3318.88	3409.53	3356.02	3422.68	3547.72	3343.41
1110.26	2.38462	3259.19	3321.92	3412.32	3364.58	3432.12	3554.23	3369.51
1110.26	2.46154	3261.43	3324.88	3415.04	3372.57	3438.48	3559.65	3380.43
1110.26	2.53846	3264.11	3327.75	3417.71	3380	3443.61	3564.19	3394.06
1110.26	2.61539	3266.9	3330.55	3420.31	3386.85	3447.83	3568.1	3413.82
1110.26	2.69231	3269.65	3333.28	3422.87	3393.1	3451.64	3571.42	3432.94
1110.26	2.76923	3272.35	3335.96	3425.4	3398.87	3455.08	3574.26	3452.45
1110.26	2.84615	3275	3338.58	3427.89	3406.9	3458.31	3576.67	3473.38
1110.26	2.92308	3277.61	3341.17	3430.33	3419.76	3461.38	3578.75	3497.54
1110.26	3	3280.18	3343.7	3432.74	3427.61	3464.33	3580.55	3525.01
1128.21	0	3181.58	3139.2	3153.86	3154.12	3047.3	3047.83	3007.21
1128.21	0.0769328	3186.36	3141.09	3155.79	3212.49	3048.35	3183.87	3205.61
1128.21	0.153856	3188.76	3144.21	3158.43	3284.51	3048.93	3309.04	3273.91
1128.21	0.230778	3191.24	3148.53	3161.64	3285.52	3049.93	3312.97	3275.11
1128.21	0.307701	3193.71	3153.17	3165.44	3285.63	3050.65	3316.31	3277.38
1128.21	0.384624	3196.15	3158.16	3169.82	3285.43	3052.01	3319.26	3278.1
1128.21	0.461547	3198.57	3163.64	3174.91	3285.15	3052.55	3321.72	3277.24
1128.21	0.53847	3200.98	3169.74	3180.73	3285.06	3053.9	3323.81	3274.12
1128.21	0.615393	3203.39	3176.67	3187.64	3285.13	3055.62	3325.56	3269.17
1128.21	0.692315	3205.79	3184.77	3195.54	3285.5	3057.85	3327.02	3263.01
1128.21	0.769238	3208.18	3194.52	3204.68	3286.13	3060.69	3328.28	3256.1
1128.21	0.846161	3210.57	3213.37	3207.08	3287.01	3064.37	3329.44	3249.24
1128.21	0.923084	3212.95	3242.2	3220.04	3288.13	3068.89	3330.54	3242.71
1128.21	1.00001	3215.32	3247.56	3234.43	3289.53	3074.24	3331.63	3236.75
1128.21	1.07693	3217.69	3250.06	3250.18	3291.11	3080.29	3332.84	3231.77
1128.21	1.15385	3220.04	3252.54	3307.36	3292.87	3090.8	3334.13	3227.63
1128.21	1.23078	3222.4	3255.01	3339.28	3294.84	3120.76	3335.57	3224.53
1128.21	1.3077	3224.73	3257.47	3347.02	3287.03	3143.92	3337.03	3222.08
1128.21	1.38462	3227.08	3259.92	3353.75	3274.26	3189.51	3338.78	3220.61
1128.21	1.46154	3229.42	3262.36	3359.75	3268.11	3245.23	3340.75	3219.78
1128.21	1.53847	3231.75	3264.79	3369.36	3266.38	3264.57	3342.6	3219.5
1128.21	1.61539	3234.08	3267.22	3374.87	3271.85	3282.08	3344.63	3219.81
1128.21	1.69231	3236.39	3272.68	3378.9	3282.4	3298.33	3376.19	3220.67
1128.21	1.76923	3238.7	3289.71	3383.14	3291.23	3313.81	3418.72	3221.81
1128.21	1.84616	3241	3294.16	3387.09	3299.53	3328.39	3450.15	3223.46
1128.21	1.92308	3243.3	3298.31	3390.81	3307.9	3342.63	3469.93	3225.41
1128.21	2	3245.58	3302.22	3394.32	3316.42	3356.59	3487.91	3227.62
1128.21	2.07693	3247.86	3305.9	3397.66	3325.08	3370.69	3503.74	3230.08
1128.21	2.15385	3250.13	3309.42	3400.85	3333.95	3385.29	3513.39	3240.11
1128.21	2.23077	3252.4	3312.78	3403.92	3343	3400.29	3525.4	3280.15
1128.21	2.30769	3254.65	3316.01	3406.87	3351.84	3414.48	3535.52	3315.15
1128.21	2.38462	3256.91	3319.12	3409.72	3360.52	3426.73	3543.89	3345.53
1128.21	2.46154	3259.15	3322.14	3412.51	3368.82	3434.22	3550.85	3371.63
1128.21	2.53846	3261.38	3325.07	3415.22	3376.49	3440.11	3556.62	3376.9
1128.21	2.61539	3264.16	3327.92	3417.86	3383.55	3444.63	3561.51	3396.31
1128.21	2.69231	3266.94	3330.7	3420.46	3390.01	3448.65	3565.66	3416.4
1128.21	2.76923	3269.66	3333.42	3423.01	3395.92	3452.25	3569.17	3436.02
1128.21	2.84615	3272.36	3336.09	3425.52	3401.31	3455.63	3572.23	3456.19
1128.21	2.92308	3275	3338.7	3427.99	3406.25	3458.8	3574.82	3478.3
1128.21	3	3277.6	3341.28	3430.43	3419.7	3461.86	3577.05	3504.25
1146.15	0	3179.8	3144.04	3156.44	3156.76	3052.52	3053.19	3021.22
1146.15	0.0769328	3183.77	3142.64	3158.16	3237.97	3053.11	3269.99	3312.6
1146.15	0.153856	3186.22	3144.03	3160.75	3280.2	3054.11	3309.97	3316.89
1146.15	0.230778	3188.74	3147.02	3163.98	3282.11	3054.87	3314.93	3327.01
1146.15	0.307701	3191.24	3151.07	3167.64	3282.59	3055.47	3319.1	3336.89
1146.15	0.384624	3193.71	3156.05	3172.24	3282.03	3056.44	3322.57	3343.57
1146.15	0.461547	3196.15	3161.55	3177.32	3281.4	3057.34	3325.34	3345.22
1146.15	0.53847	3198.57	3167.65	3183.2	3280.88	3058.14	3327.63	3341.8
1146.15	0.615393	3200.98	3174.58	3190.07	3280.66	3059.24	3329.05	3333.63
1146.15	0.692315	3203.38	3182.68	3197.97	3280.68	3060.68	3330.21	3321.95
1146.15	0.769238	3205.78	3192.37	3207.16	3281.01	3062.57	3330.76	3308.1
1146.15	0.846161	3208.18	3207.95	3217.68	3281.67	3065.1	3331.3	3293.88
1146.15	0.923084	3210.56	3236.84	3229.67	3282.61	3068.25	3331.71	3280.37
1146.15	1.00001	3212.94	3245.18	3232.4	3283.78	3072.34	3332.11	3268.36
1146.15	1.07693	3215.31	3247.68	3247.34	3285.18	3077.31	3332.61	3257.81
1146.15	1.15385	3217.68	3250.17	3287.18	3286.84	3083.1	3333.24	3249.01
1146.15	1.23078	3220.03	3252.65	3333.09	3288.63	3098.77	3334.11	3241.84
1146.15	1.3077	3222.38	3255.12	3341.46	3290.67	3136.74	3335.06	3236.27
1146.15	1.38462	3224.72	3257.58	3348.71	3292.76	3172.66	3336.32	3232
1146.15	1.46154	3227.05	3260.03	3355.13	3280.66	3239.94	3337.78	3228.89
1146.15	1.53847	3229.38	3262.47	3365.01	3271.67	3254.9	3339.24	3226.79
1146.15	1.61539	3231.72	3264.89	3370.27	3267.97	3273.22	3340.98	3225.58
1146.15	1.69231	3234.04	3267.32	3375.09	3272.07	3290.18	3342.77	3225.06
1146.15	1.76923	3236.36	3284.91	3379.52	3283.7	3306.1	3367.91	3225.21
1146.15	1.84616	3238.66	3290.51	3383.66	3293.94	3321.07	3411.7	3225.93
1146.15	1.92308	3240.96	3294.83	3387.54	3303.69	3335.64	3441.47	3227.02
1146.15	2	3243.26	3298.87	3391.2	3312.28	3349.79	3462.24	3228.55
1146.15	2.07693	3245.54	3302.69	3394.65	3320.89	3363.91	3480.8	3230.4
1146.15	2.15385	3247.82	3306.3	3397.96	3329.65	3378.15	3497.31	3232.57
1146.15	2.23077	3250.09	3309.76	3401.11	3338.57	3392.93	3507.62	3241.83
1146.15	2.30769	3252.36	3313.07	3404.15	3347.53	3407.56	3520.27	3281.57
1146.15	2.38462	3254.61	3316.27	3407.08	3356.31	3419.79	3530.91	3316.62
1146.15	2.46154	3256.86	3319.35	3409.92	3364.78	3429.63	3539.81	3347.03
1146.15	2.53846	3259.11	3322.34	3412.68	3372.74	3436.15	3547.18	3367.42
1146.15	2.61539	3261.37	3325.25	3415.38	3380.04	3441.26	3553.36	3376.45
1146.15	2.69231	3264.19	3328.08	3418.01	3386.75	3445.57	3558.63	3398.11
1146.15	2.76923	3266.96	3330.85	3420.59	3392.81	3449.36	3563.04	3418.62
1146.15	2.84615	3269.68	3333.57	3423.13	3398.36	3452.88	3566.81	3438.81
1146.15	2.92308	3272.35	3336.22	3425.63	3403.44	3456.19	3570.06	3459.83
1146.15	3	3274.98	3338.82	3428.1	3408.09	3459.29	3572.83	3483.22
1164.1	0	3177.71	3155.43	3159.82	3160.22	3060.67	3061.45	3039.07
1164.1	0.0769328	3181.22	3148.93	3161.21	3270.95	3060.81	3305.76	3361.76
1164.1	0.153856	3183.67	3147.45	3163.63	3275.07	3065.88	3313.48	3383.56
1164.1	0.230778	3186.21	3148.36	3167.09	3277.02	3061.88	3320.03	3413.47
1164.1	0.307701	3188.72	3151.19	3171.11	3278.49	3062.66	3325.5	3443.57
1164.1	0.384624	3191.22	3155.14	3172.68	3278.71	3063.29	3330.24	3468.52
1164.1	0.461547	3193.69	3159.93	3181.06	3277.73	3063.9	3333.5	3483.39
1164.1	0.53847	3196.14	3165.56	3187.32	3276.8	3064.39	3335.88	3484.32
1164.1	0.615393	3198.58	3172.49	3194.37	3276.16	3065.34	3337.17	3470.99
1164.1	0.692315	3200.99	3180.58	3202.65	3275.83	3066.21	3337.57	3445.95
1164.1	0.769238	3203.38	3190.27	3212.11	3275.86	3067.36	3337.29	3415.16
1164.1	0.846161	3205.78	3202.79	3223.08	3276.25	3067.99	3336.77	3382.85
1164.1	0.923084	3208.17	3233.99	3235.59	3276.86	3070.82	3336.08	3352.69
1164.1	1.00001	3210.55	3242.79	3249.57	3277.97	3073.54	3335.39	3326.17
1164.1	1.07693	3212.93	3245.3	3264.96	3279.18	3077.05	3334.93	3303.64
1164.1	1.15385	3215.3	3247.79	3284.98	3280.69	3081.48	3334.56	3285.35
1164.1	1.23078	3217.66	3250.28	3326.46	3282.38	3086.87	3334.46	3270.56
1164.1	1.3077	3220.02	3252.76	3335.54	3284.27	3118.59	3334.66	3259.33
1164.1	1.38462	3222.37	3255.23	3343.38	3286.34	3162.11	3335.16	3250.12
1164.1	1.46154	3224.7	3257.69	3350.22	3288.53	3222.43	3335.93	3243.24
1164.1	1.53847	3227.04	3260.13	3360.43	3287.01	3257.89	3336.95	3238.19
1164.1	1.61539	3229.36	3262.57	3366.01	3275.05	3270.45	3338.24	3234.61
1164.1	1.69231	3231.68	3265	3371.08	3269.3	3281.69	3339.59	3232.08
1164.1	1.76923	3234	3275.71	3375.75	3271.38	3297.98	3341.33	3230.72
1164.1	1.84616	3236.32	3286.74	3380.09	3283.76	3313.54	3362.02	3230.04
1164.1	1.92308	3238.62	3291.22	3384.13	3294.63	3328.8	3405.64	3230.09
1164.1	2	3240.93	3295.43	3387.94	3304.85	3342.83	3433.32	3230.7
1164.1	2.07693	3243.22	3299.38	3391.54	3314.9	3356.7	3454.49	3231.79
1164.1	2.15385	3245.5	3303.11	3394.97	3324.87	3371.17	3473.72	3233.28
1164.1	2.23077	3247.78	3306.67	3397.38	3334.15	3385.7	3488.5	3235.15
1164.1	2.30769	3250.05	3310.08	3401.35	3343.02	3400.48	3501.68	3243.1
1164.1	2.38462	3252.32	3313.35	3404.16	3351.93	3413.68	3514.84	3282.6
1164.1	2.46154	3254.57	3316.51	3407.28	3360.5	3423.61	3526.1	3317.68
1164.1	2.53846	3256.82	3319.56	3410.13	3368.71	3431.76	3535.48	3348.17
1164.1	2.61539	3259.07	3322.53	3412.85	3376.29	3437.58	3543.31	3361.9
1164.1	2.69231	3261.4	3325.42	3415.53	3383.25	3442.28	3549.94	3377.56
1164.1	2.76923	3264.2	3328.24	3418.15	3389.57	3446.36	3555.51	3399.49
1164.1	2.84615	3266.96	3330.99	3420.72	3395.3	3450.04	3560.22	3420.6
1164.1	2.92308	3269.67	3333.69	3423.25	3400.52	3453.45	3564.25	3441.36
1164.1	3	3272.33	3336.34	3425.74	3405.29	3456.64	3567.73	3463.33
1182.05	0	3174.92	3166.66	3164.35	3164.85	3073.43	3074.52	3062.54
1182.05	0.0769328	3177.74	3162.91	3165.07	3267.59	3072.47	3308.09	3434.06
1182.05	0.153856	3180.66	3157.28	3167.47	3269.84	3072.11	3318.15	3491.35
1182.05	0.230778	3183.69	3154.92	3170.82	3271.69	3078.2	3327.32	3567.59
1182.05	0.307701	3186.23	3155.22	3175.25	3273.18	3072.5	3335.34	3660.01
1182.05	0.384624	3188.73	3157.51	3179.98	3274.37	3072.87	3342.05	3762.23
1182.05	0.461547	3191.2	3161.43	3186	3274.14	3073.34	3346.19	3846.53
1182.05	0.53847	3193.68	3166.6	3192.81	3272.77	3073.88	3350.33	3831.03
1182.05	0.615393	3196.13	3173.03	3200.82	3271.75	3074.34	3351.73	3805.66
1182.05	0.692315	3198.57	3180.94	3210.01	3271.03	3074.91	3351.61	3767.96
1182.05	0.769238	3200.99	3190.8	3220.74	3270.71	3075.62	3350.26	3719.2
1182.05	0.846161	3203.39	3203.67	3233.52	3270.82	3076.34	3347.93	3617.27
1182.05	0.923084	3205.78	3237.44	3248.62	3271.25	3077.43	3345.35	3526.38
1182.05	1.00001	3208.16	3240.3	3266.5	3272.08	3078.85	3342.85	3453.41
1182.05	1.07693	3210.55	3242.91	3287.64	3273.1	3080.84	3340.61	3397.36
1182.05	1.15385	3212.92	3245.41	3298.62	3274.47	3083.64	3338.74	3354.7
1182.05	1.23078	3215.29	3247.91	3314.35	3276.08	3087.38	3337.41	3322.64
1182.05	1.3077	3217.65	3250.4	3329.04	3277.86	3092.09	3336.43	3298.49
1182.05	1.38462	3220	3252.87	3337.66	3279.86	3144.37	3335.98	3280.36
1182.05	1.46154	3222.35	3255.34	3345.04	3282	3195.87	3335.83	3266.57
1182.05	1.53847	3224.69	3257.8	3352.44	3284.32	3255.6	3336.14	3256.21
1182.05	1.61539	3227.02	3260.24	3361.52	3286.69	3271.67	3336.71	3248.67
1182.05	1.69231	3229.34	3262.68	3366.89	3278.25	3284.92	3337.63	3243.21
1182.05	1.76923	3231.66	3265.1	3371.81	3270.47	3292.14	3338.78	3239.34
1182.05	1.84616	3233.97	3283	3376.36	3270.42	3305.57	3340.15	3236.72
1182.05	1.92308	3236.28	3287.54	3380.6	3283.17	3320.92	3357.35	3235.22
1182.05	2	3238.59	3291.87	3384.57	3294.44	3335.66	3400.49	3234.58
1182.05	2.07693	3240.89	3295.97	3388.31	3305.01	3350.01	3425.67	3234.57
1182.05	2.15385	3243.18	3299.84	3391.86	3315.38	3364.21	3447.54	3235.18
1182.05	2.23077	3245.47	3303.5	3395.24	3325.64	3378.68	3466.67	3236.27
1182.05	2.30769	3247.74	3307	3398.46	3335.93	3393.06	3479.99	3237.84
1182.05	2.38462	3250.01	3310.37	3400.87	3346.08	3407.21	3495.63	3244.46
1182.05	2.46154	3252.28	3313.6	3404.64	3355.87	3418.29	3509.36	3283.41
1182.05	2.53846	3254.53	3316.73	3407.46	3364.48	3426.7	3521.18	3318.27
1182.05	2.61539	3256.78	3319.77	3410.27	3372.33	3433.56	3530.99	3348.72
1182.05	2.69231	3259.02	3322.71	3413.01	3379.55	3438.77	3539.23	3355.5
1182.05	2.76923	3261.41	3325.58	3415.67	3386.13	3443.18	3546.24	3378.25
1182.05	2.84615	3264.2	3328.39	3418.29	3392.1	3447.14	3552.18	3400.59
1182.05	2.92308	3266.94	3331.13	3420.84	3397.51	3450.66	3557.19	3422.32
1182.05	3	3269.64	3333.82	3423.37	3402.42	3454	3561.52	3443.73
1200	0	3172.02	3183.6	3170.86	3171.55	3094.46	3096.26	3095.27
1200	0.0769328	3174.98	3180.5	3170.02	3262.27	3090.88	3312.04	3379.44
1200	0.153856	3177.67	3175.07	3171.94	3264.52	3089.07	3325.87	3663.6
1200	0.230778	3180.71	3168.97	3175.38	3266.33	3087.49	3338.74	3859.16
1200	0.307701	3183.7	3165.84	3179.88	3267.77	3087.36	3350.87	4027.59
1200	0.384624	3186.24	3165.95	3185.34	3268.92	3086.56	3361.27	4036.89
1200	0.461547	3188.73	3168.09	3191.84	3269.9	3086.62	3368.83	4038.57
1200	0.53847	3191.21	3172.04	3199.48	3268.96	3086.74	3373.49	4027.52
1200	0.615393	3193.68	3177.8	3208.49	3267.46	3087.06	3375.23	4009.29
1200	0.692315	3196.12	3185.56	3219.41	3266.33	3087.76	3374.15	3980.07
1200	0.769238	3198.56	3195.97	3231.13	3265.67	3087.64	3370.95	3940.29
1200	0.846161	3200.99	3210.32	3248.04	3265.39	3087.99	3366.8	3887.89
1200	0.923084	3203.4	3234.25	3267.58	3265.61	3088.69	3361.67	3825.48
1200	1.00001	3205.79	3237.47	3287.34	3266.17	3088.78	3356.67	3754.62
1200	1.07693	3208.15	3240.39	3290.58	3267.12	3090.04	3351.94	3657.62
1200	1.15385	3210.54	3243.02	3293.92	3268.33	3100.88	3347.58	3519.78
1200	1.23078	3212.91	3245.53	3297.4	3269.77	3093.72	3344.02	3432.89
1200	1.3077	3215.28	3248.02	3316.97	3271.53	3096.06	3341.22	3374.68
1200	1.38462	3217.64	3250.51	3331.56	3273.42	3121.22	3339.2	3335.22
1200	1.46154	3219.99	3252.98	3339.53	3275.54	3181.6	3337.73	3306.95
1200	1.53847	3222.34	3255.45	3346.54	3277.75	3250.47	3336.99	3286.43
1200	1.61539	3224.68	3257.91	3356.8	3280.09	3272.04	3336.67	3271.48
1200	1.69231	3227.01	3260.35	3362.49	3282.58	3285.77	3336.84	3260.7
1200	1.76923	3229.33	3262.78	3367.69	3281.41	3298.7	3337.35	3252.75
1200	1.84616	3231.64	3276.98	3372.46	3271.6	3308.87	3338.18	3247.1
1200	1.92308	3233.95	3283.85	3376.9	3269.46	3313.12	3339.31	3243.3
1200	2	3236.25	3288.28	3381.05	3282.16	3328.45	3353.86	3240.72
1200	2.07693	3238.55	3292.44	3384.95	3293.67	3342.37	3394.64	3239.23
1200	2.15385	3240.85	3296.45	3388.64	3304.5	3357.19	3418.59	3238.61
1200	2.23077	3243.14	3300.24	3392.19	3315.02	3371.45	3440.2	3238.71
1200	2.30769	3245.43	3303.86	3395.49	3325.55	3385.92	3460.03	3239.37
1200	2.38462	3247.71	3307.31	3398.69	3336.09	3400.36	3473.58	3240.54
1200	2.46154	3249.98	3310.63	3401.78	3346.39	3412.84	3489.66	3245.41
1200	2.53846	3252.24	3313.84	3404.74	3356.3	3421.67	3503.7	3283.89
1200	2.61539	3254.49	3316.94	3407.63	3365.51	3428.5	3515.9	3318.46
1200	2.69231	3256.74	3319.94	3410.36	3373.86	3434.93	3526.2	3343.27
1200	2.76923	3258.98	3322.88	3413.16	3381.35	3439.82	3534.88	3354.11
1200	2.84615	3261.41	3325.73	3415.81	3387.96	3444.01	3542.23	3378.63
1200	2.92308	3264.19	3328.53	3418.53	3393.82	3447.76	3548.58	3401.51
1200	3	3266.92	3331.26	3420.97	3399.03	3451.22	3553.98	3423.61
