# Supplementary material for: Subaerial crust emergence hindered by phase-driven lower crust densification on early Earth
Source: Sci Adv. 2024 Sep 11;10(37):eadq1952. doi: 10.1126/sciadv.adq1952 (PMC11389787; doi:10.1126/sciadv.adq1952)
Supplement: Supplementary file 2 — Data S1 and S2 [file sciadv.adq1952_data_s1_and_s2.zip › sciadv.adq1952_data_s2.xlsx]

## Sheet: Andes
Longitude	Latitude	Crustal thckness (km)	Elevation (km)
-72.1	-41.1	36	1.027
-72.1	-40.1	35	0.757
-72.1	-39.1	34	0.724
-71.1	-39.1	39	0.997
-72.1	-38.1	40	0.28
-71.1	-38.1	43	1.439
-70.1	-37.1	39	1.289
-71.1	-37.1	47	1.739
-71.1	-36.1	47	1.941
-70.1	-36.1	54	2.027
-71.1	-35.1	42	1.495
-70.1	-35.1	54	2.574
-70.1	-34.1	45	3.036
-70.1	-33.1	42	2.684
-70.1	-32.1	49	2.625
-70.1	-31.1	56	3.772
-70.1	-30.1	54	3.501
-70.1	-29.1	51	3.14
-69.1	-29.1	68	2.154
-70.1	-28.1	48	2.552
-69.1	-28.1	59	3.543
-70.1	-27.1	34	1.354
-67.1	-27.1	56	1.442
-69.1	-27.1	60	4.439
-68.1	-27.1	61	4.113
-70.1	-26.1	35	1.247
-69.1	-26.1	54	4.028
-66.1	-26.1	54	2.854
-68.1	-26.1	60	4.964
-67.1	-26.1	60	3.921
-70.1	-25.1	35	0.853
-69.1	-25.1	50	3.772
-66.1	-25.1	53	2.678
-68.1	-25.1	65	4.407
-67.1	-25.1	65	4.418
-69.1	-24.1	38	3.521
-70.1	-24.1	40	1.853
-67.1	-24.1	52	3.944
-68.1	-24.1	58	4.371
-66.1	-24.1	58	3.186
-70.1	-23.1	32	0.96
-69.1	-23.1	40	2.374
-65.1	-23.1	51	1.743
-67.1	-23.1	57	4.099
-66.1	-23.1	60	3.882
-68.1	-23.1	63	3.132
-70.1	-22.1	29	0.306
-69.1	-22.1	35	2.031
-65.1	-22.1	58	3.881
-66.1	-22.1	62	3.918
-68.1	-22.1	65	2.549
-67.1	-22.1	66	4.49
-69.1	-21.1	52	2.202
-65.1	-21.1	59	3.652
-68.1	-21.1	66	4.058
-67.1	-21.1	67	4.47
-66.1	-21.1	72	3.88
-69.1	-20.1	52	1.913
-68.1	-20.1	64	4.103
-65.1	-20.1	66	2.928
-67.1	-20.1	69	3.753
-66.1	-20.1	73	3.949
-69.1	-19.1	53	3.073
-67.1	-19.1	60	3.683
-65.1	-19.1	60	3.374
-68.1	-19.1	66	3.933
-66.1	-19.1	69	3.907
-70.1	-18.1	41	0.255
-69.1	-18.1	56	4.256
-68.1	-18.1	61	3.786
-67.1	-18.1	67	3.721
-66.1	-18.1	67	3.957
-70.1	-17.1	48	0.892
-69.1	-17.1	53	4.477
-68.1	-17.1	62	4.133
-67.1	-17.1	63	3.736
-71.1	-16.1	43	1.853
-68.1	-16.1	61	4.157
-67.1	-16.1	61	3.727
-69.1	-16.1	63	3.947
-70.1	-16.1	65	4.566
-68.1	-15.1	50	4.481
-72.1	-15.1	52	2.369
-73.1	-15.1	61	1.66
-69.1	-15.1	65	3.823
-71.1	-15.1	70	4.404
-70.1	-15.1	73	4.39
-75.1	-14.1	40	0.668
-72.1	-14.1	65	4.759
-74.1	-14.1	70	2.883
-73.1	-14.1	70	4.55
-71.1	-14.1	73	4.236
-70.1	-14.1	73	4.003
-76.1	-13.1	25	0.106
-75.1	-13.1	52	3.436
-71.1	-13.1	61	4.763
-74.1	-13.1	70	4.051
-73.1	-13.1	70	3.549
-72.1	-13.1	70	4.045
-76.1	-12.1	48	1.203
-73.1	-12.1	48	2.578
-75.1	-12.1	60	4.609
-74.1	-12.1	65	3.275
-76.1	-11.1	51	4.45
-75.1	-11.1	60	4.149
-77.1	-10.1	50	1.577
-76.1	-10.1	62	4.202
-78.1	-9.1	35	0.104
-77.1	-9.1	61	4.132
-78.1	-8.1	46	1.75
-78.1	-7.1	53	3.515
-79.1	-6.1	40	0.635
-78.1	-6.1	52	3.072
-78.1	-5.1	43	1.735
-79.1	-5.1	44	2.138
-78.1	-4.1	44	0.528
-79.1	-4.1	46	2.516
-78.1	-3.1	40	0.969
-79.1	-3.1	46	2.174
-79.1	-2.1	46	3.336
-78.1	-2.1	47	1.037
-79.1	-1.1	46	0.275
-78.1	-1.1	49	1.883
-79.1	-0.1	45	0.255
-78.1	-0.1	58	3.006
-77.1	0.9	44	0.68
-78.1	0.9	51	3.101
-76.1	1.9	44	0.358
-77.1	1.9	48	2.935
-77.1	2.9	31	1.714
-76.1	2.9	45	2.162
-77.1	3.9	30	0.088
-76.1	3.9	34	2.243
-65.1	-18.1	60	2.7
-72.1	-42.1	37	0.954
-72.1	-43.1	36	0.627
-72.1	-44.1	36	0.85
-72.1	-45.1	37	0.998
-73.1	-46.1	37	1.141
-73.1	-47.1	37	0.672
Data extracted from CRUST 1.0

## Sheet: Tibet
Longitude	Latitude	Crustal thckness (km)	Elevation (km)
69.9	37.9	43	1.268
69.9	36.9	45	3.132
69.9	35.9	46	2.92
70.9	38.9	51	2.946
70.9	37.9	46	1.995
70.9	36.9	47	4.143
70.9	35.9	46	2.723
71.9	38.9	55	3.764
71.9	37.9	55	4.418
71.9	36.9	50	3.465
71.9	35.9	49	1.837
72.9	37.9	63	4.169
72.9	36.9	47	4.337
72.9	35.9	66	2.154
73.9	37.9	58	4.529
73.9	36.9	47	3.835
73.9	35.9	48	3.901
73.9	34.9	52	1.612
74.9	36.9	55	3.697
74.9	35.9	65	4.257
74.9	34.9	61	2.164
74.9	33.9	55	0.578
75.9	36.9	56	5.143
75.9	35.9	63	4.398
75.9	34.9	62	4.188
75.9	33.9	58	2.382
75.9	32.9	53	0.3
76.9	35.9	75	4.558
76.9	34.9	67	4.752
76.9	33.9	63	4.828
76.9	32.9	57	2.562
77.9	35.9	78	5.403
77.9	34.9	71	4.01
77.9	33.9	71	4.918
77.9	32.9	57	4.847
77.9	31.9	54	2.222
77.9	30.9	53	0.298
78.9	35.9	74	5.501
78.9	34.9	73	5.448
78.9	33.9	71	4.709
78.9	32.9	75	4.777
78.9	31.9	62	4.394
78.9	30.9	57	1.33
79.9	35.9	80	5.089
79.9	34.9	75	5.356
79.9	33.9	69	5.056
79.9	32.9	68	4.759
79.9	31.9	64	5.524
79.9	30.9	62	2.082
79.9	29.9	51	0.311
80.9	35.9	59	5.231
80.9	34.9	69	4.903
80.9	33.9	69	4.802
80.9	32.9	66	4.986
80.9	31.9	64	4.705
80.9	30.9	64	3.504
80.9	29.9	60	1.407
81.9	35.9	58	5.151
81.9	34.9	66	4.953
81.9	33.9	68	4.718
81.9	32.9	69	5.042
81.9	31.9	65	5.446
81.9	30.9	64	4.481
81.9	29.9	60	1.754
81.9	28.9	46	0.142
82.9	35.9	57	5.078
82.9	34.9	66	5.075
82.9	33.9	64	4.638
82.9	32.9	66	5.122
82.9	31.9	66	5.339
82.9	30.9	65	5.037
82.9	29.9	64	3.552
82.9	28.9	51	1.041
83.9	35.9	56	5.163
83.9	34.9	66	5.072
83.9	33.9	68	4.861
83.9	32.9	69	4.831
83.9	31.9	68	5.407
83.9	30.9	66	4.757
83.9	29.9	64	5.31
83.9	28.9	55	1.256
84.9	36.9	51	5.034
84.9	35.9	56	5.014
84.9	34.9	66	4.992
84.9	33.9	69	4.98
84.9	32.9	70	4.635
84.9	31.9	71	4.919
84.9	30.9	68	5.526
84.9	29.9	72	5.104
84.9	28.9	55	0.962
84.9	27.9	48	0.08
85.9	36.9	52	5.084
85.9	35.9	57	5.09
85.9	34.9	68	5.083
85.9	33.9	70	5.092
85.9	32.9	71	4.897
85.9	31.9	72	4.722
85.9	30.9	72	5.448
85.9	29.9	64	4.971
85.9	28.9	51	3.59
85.9	27.9	45	0.258
86.9	36.9	53	5.111
86.9	35.9	60	4.9
86.9	34.9	69	5.142
86.9	33.9	70	4.991
86.9	32.9	71	4.581
86.9	31.9	73	4.782
86.9	30.9	74	5.257
86.9	29.9	66	5.107
86.9	28.9	61	5.545
86.9	27.9	45	1.006
87.9	37.9	48	4.471
87.9	36.9	54	4.966
87.9	35.9	65	4.919
87.9	34.9	69	5.107
87.9	33.9	70	4.949
87.9	32.9	72	4.755
87.9	31.9	74	4.961
87.9	30.9	74	5.16
87.9	29.9	71	4.426
87.9	28.9	69	5.148
87.9	27.9	45	1.429
88.9	37.9	50	4.348
88.9	36.9	57	4.988
88.9	35.9	66	5.172
88.9	34.9	69	5.133
88.9	33.9	71	5.135
88.9	32.9	72	4.715
88.9	31.9	74	4.937
88.9	30.9	74	5.164
88.9	29.9	74	4.339
88.9	28.9	70	5.118
88.9	27.9	52	1.014
89.9	37.9	53	4.177
89.9	36.9	60	4.923
89.9	35.9	67	5.034
89.9	34.9	69	5.193
89.9	33.9	71	4.941
89.9	32.9	73	4.658
89.9	31.9	74	4.848
89.9	30.9	74	5.305
89.9	29.9	75	4.646
89.9	28.9	70	4.455
89.9	27.9	61	2.412
90.9	36.9	63	5.029
90.9	35.9	67	4.857
90.9	34.9	69	5.367
90.9	33.9	71	5.062
90.9	32.9	74	4.704
90.9	31.9	74	4.814
90.9	30.9	71	4.894
90.9	29.9	77	4.663
90.9	28.9	74	5.32
90.9	27.9	56	1.411
91.9	35.9	67	4.84
91.9	34.9	69	4.856
91.9	33.9	67	5.148
91.9	32.9	72	4.747
91.9	31.9	70	4.864
91.9	30.9	71	4.599
91.9	29.9	75	4.313
91.9	28.9	68	4.74
91.9	27.9	53	1.887
92.9	35.9	67	4.802
92.9	34.9	70	4.607
92.9	33.9	67	5.095
92.9	32.9	72	4.745
92.9	31.9	77	5.039
92.9	30.9	72	5.052
92.9	29.9	70	4.226
92.9	28.9	60	5.162
92.9	27.9	51	0.922
93.9	35.9	67	4.674
93.9	34.9	70	4.54
93.9	33.9	71	4.774
93.9	32.9	74	4.609
93.9	31.9	74	5.094
93.9	30.9	71	4.42
93.9	29.9	64	4.4
93.9	28.9	53	1.429
94.9	35.9	69	4.473
94.9	34.9	70	4.787
94.9	33.9	70	4.72
94.9	32.9	72	4.993
94.9	31.9	71	4.529
94.9	30.9	68	3.855
94.9	29.9	64	2.382
94.9	28.9	53	0.807
95.9	35.9	68	4.641
95.9	34.9	70	4.556
95.9	33.9	70	4.698
95.9	32.9	71	4.659
95.9	31.9	70	4.512
95.9	30.9	69	3.856
95.9	29.9	62	3.195
95.9	28.9	54	0.181
96.9	35.9	66	4.383
96.9	34.9	68	4.592
96.9	33.9	71	4.503
96.9	32.9	70	4.191
96.9	31.9	72	4.587
96.9	30.9	71	4.694
96.9	29.9	66	3.979
96.9	28.9	60	2.489
97.9	35.9	64	4.358
97.9	34.9	65	4.758
97.9	33.9	68	4.556
97.9	32.9	70	4.423
97.9	31.9	72	4.525
97.9	30.9	72	4.674
97.9	29.9	67	4.654
97.9	28.9	61	2.707
98.9	35.9	61	4.424
98.9	34.9	65	4.432
98.9	33.9	69	4.459
98.9	32.9	69	4.336
98.9	31.9	69	3.976
98.9	30.9	69	4.251
98.9	29.9	67	4.028
98.9	28.9	62	3.29
98.9	27.9	56	2.808
99.9	35.9	53	4.37
99.9	34.9	67	4.281
99.9	33.9	67	4.423
99.9	32.9	66	4.201
99.9	31.9	66	4.263
99.9	30.9	65	4.819
99.9	29.9	64	3.763
99.9	28.9	62	3.483
99.9	27.9	59	3
100.9	34.9	67	4.159
100.9	33.9	64	4.047
100.9	32.9	63	4.234
100.9	31.9	63	4.251
100.9	30.9	62	4.032
100.9	29.9	59	3.917
100.9	28.9	60	3.512
101.9	34.9	63	3.928
101.9	33.9	64	3.875
101.9	32.9	62	3.879
101.9	31.9	60	4.098
101.9	30.9	59	3.91
101.9	29.9	59	4.066
102.9	33.9	59	3.588
102.9	32.9	59	3.981
102.9	31.9	61	3.923
72.9	38.9	67	4.506
73.9	38.9	69	4.303
Data extracted from CRUST 1.0
